# Supplementary material for: Identification of Toxoplasma gondii Genes Responsive to the Host Immune Response during In Vivo Infection
Source: PLoS One. 2012 Oct 10;7(10):e46621. doi: 10.1371/journal.pone.0046621 (PMC3468626; doi:10.1371/journal.pone.0046621)
Supplement: Table S2 — Genes whose expression is increased in vivo in wild type mice and IFNKO mice compared to in vitro samples. Highlighted rows show genes that are cell cycle regulated. Sheet 1, lists genes regulated in vivo in wild type mice only. Sheet 2, lists genes regulated in vivo in both wild type and IFNKO mice. Sheet 3, lists genes regulated in vivo in IFNKO mice only. Column descriptions: columns in vitro 1–4 show the normalized log expression values for genes in the individual in vitro samples. Columns in vivo 1–4 and IFNKO 1–3 show the normalized log expression values for genes in the individual in vivo samples from wild type mice and IFNKO mice respectively. (XLS) [file pone.0046621.s002.xls]

## Sheet: Wild type only
Probesets	Probesets	Corrected p-value	Fold change: wt/in vitro	GeneID (ToxoDBv5)	Description of parasite gene v4	in vitro 1	in vitro 2	in vitro 3	in vitro 4	in vivo1	in vivo2	in vivo3	in vivo 4	IFNKO 1	IFNKO 2	IFNKO 3	Functional characterization
10.m00080	10.m00080_s_at	0.00401518	3.04366	NONE	KIAA0470 protein-related	8.59358	8.2733	8.12776	7.5655	9.67014	10.0167	9.37757	9.91896	8.40648	9.11187	8.48009
10.m00081	10.m00081_at	0.00214248	2.26768	none	hypothetical protein	3.89158	3.98888	3.94606	3.98841	5.01919	5.17698	5.5333	4.81034	4.18884	4.52717	4.02856
108.m00006	108.m00006_at	0.00430123	3.24298	TGME49_096750	hypothetical protein	3.4491	3.41075	3.22124	3.39677	5.26235	5.67378	4.36785	4.96315	3.68534	4.0136	3.5926
113.m00777	113.m00777_at	0.00207807	2.28147	TGME49_097370	ruvB-like 1, putative	3.37851	3.1405	3.00543	3.20348	4.69635	4.46626	4.09068	4.23448	3.54703	3.54703	3.58336
113.m00778	113.m00778_at	0.00824815	3.27741	TGME49_097410	hypothetical protein	3.94323	4.04962	4.3327	3.98415	6.34573	5.71251	4.87074	6.23095	4.56389	5.00873	4.66154
113.m00794	113.m00794_at	0.00183921	3.86003	TGME49_097750	hypothetical protein	4.5322	4.44206	4.42779	4.41453	6.65029	6.95404	6.08336	5.92333	4.94336	5.26859	5.34432
113.m00795	113.m00795_x_at	0.00862012	3.52916	TGME49_097770	conserved hypothetical protein	5.94359	6.13599	6.08793	6.02568	8.43008	7.61104	6.93063	8.49873	6.17613	6.81089	6.49297
113.m01574	113.m01574_at	0.00445649	3.82875	TGME49_097390	hypothetical protein	3.30579	2.98128	2.86132	3.06499	5.33628	5.25677	4.0645	5.30332	3.51927	4.18662	3.55103
113.m01578	113.m01578_at	0.00252135	3.36626	TGME49_097260	hypothetical protein	5.93336	6.5032	5.85293	5.75587	8.02123	7.99285	7.27165	7.76421	6.16499	6.84027	6.5032
113.m01586	113.m01586_at	0.00707924	2.17146	TGME49_097440	hypothetical protein	4.91632	5.11257	4.64939	4.9105	6.38346	6.2742	5.86785	5.53794	5.04171	5.51696	5.18572
113.m01587	113.m01587_at	0.000973163	4.45981	TGME49_097450	hypothetical protein	4.52728	4.46475	4.33397	4.50357	6.90278	7.00783	6.09978	6.44712	4.77776	5.91683	5.38302
113.m01588	113.m01588_at	0.00366576	3.4003	TGME49_097700	conserved hypothetical protein	5.25871	5.11286	5.20096	4.95868	7.07699	7.36463	6.13091	7.02133	5.72781	5.93293	5.72781
113.m01590	113.m01590_at	0.00350587	2.72612	TGME49_097920	conserved hypothetical protein	5.36157	4.99246	5.14879	5.07912	6.51034	6.15076	6.55617	7.15207	5.45129	5.98327	5.71597
113.m01591	113.m01591_at	0.00455854	2.2028	TGME49_097820	armadillo/beta-catenin-like repeat protein	3.72648	3.34848	3.35738	3.38957	4.83764	4.80543	4.10844	4.62777	3.59264	3.517	3.63312
115.m00050	115.m00050_s_at	0.00900124	2.75706	NONE	heat-inducible transcription repressor hrcA-related	5.20685	5.27563	5.05697	5.29134	7.37756	6.75836	5.91411	6.63328	5.67349	6.42186	5.46991
125.m00066	125.m00066_s_at	0.00135774	5.05304	TGME49_098560	hypothetical protein	4.16587	4.20506	4.12899	4.85652	7.02776	6.8651	6.13218	6.68	5.09777	5.69295	5.23447
125.m00101	125.m00101_s_at	0.004989	2.20057	NONE	hypothetical protein	3.0395	3.10833	3.00249	3.17242	4.4516	4.20137	3.6797	4.54156	3.2181	3.22506	3.2181
125.m00111	125.m00111_at	0.00173912	3.65416	none	hypothetical protein	5.12982	5.32321	4.8809	4.99369	7.10901	7.46133	6.57742	6.65801	5.62287	5.92801	5.7624
129.m00259	129.m00259_at	0.00513841	2.46913	TGME49_099190	B-box zinc finger protein, putative	5.31715	5.18726	5.79108	5.58392	6.60258	6.44949	6.75045	7.2929	5.70185	6.34813	5.88458
129.m00511	129.m00511_at	0.0023733	6.11715	TGME49_099230	F-box domain containing protein	5.20844	5.42553	5.83142	4.98988	8.43196	8.2693	7.08642	8.11903	5.94967	6.62049	6.36537
129.m00514	129.m00514_at	0.00149494	2.59772	TGME49_099090	conserved hypothetical protein	6.51526	6.42236	6.62253	6.65829	7.77738	8.2372	7.59519	8.11767	6.96024	7.31775	7.27758
129.m00517	129.m00517_s_at	0.0012459	4.1276	TGME49_098830	hypothetical protein	6.29044	6.20566	5.77816	5.5684	8.04401	8.01038	7.64362	8.32587	6.48558	7.30742	6.53467
129.m00520	129.m00520_at	0.00419782	2.65417	TGME49_099220	conserved hypothetical protein	4.78654	4.85109	4.8001	4.91548	6.54137	5.87313	5.84149	6.73026	5.6219	5.17587	5.38847
130.m00004	130.m00004_at	0.00438761	2.26272	TGME49_099370	hypothetical protein	3.50716	3.66983	3.47011	3.38657	4.42609	4.77751	4.36785	5.17447	3.68838	3.6362	3.83835
137.m00012	137.m00012_at	0.000924907	3.24215	TGME49_099570	hypothetical protein	3.43768	3.37921	3.53586	3.42942	5.25169	5.4571	5.17315	4.68804	3.93404	4.85615	4.09948
145.m00323	145.m00323_at	0.00615871	3.3957	none	hypothetical protein	4.62191	4.58462	3.96611	4.42689	6.24304	5.65394	5.80993	6.94747	4.76385	5.43597	4.87282
145.m00349	145.m00349_at	0.00101676	2.50273	TGME49_100330	hypothetical protein	6.56739	6.30431	6.39454	6.21683	7.90295	7.71283	7.38162	7.77969	6.3248	7.25954	6.56739
145.m00588	145.m00588_at	0.0042508	3.2756	TGME49_100130	apical membrane antigen, putative	4.16395	4.20873	4.59575	4.4146	6.12804	6.72534	5.4614	5.9153	4.33698	4.24518	4.55409
145.m00747	145.m00747_at	0.00372937	2.09909	TGME49_100090	conserved hypothetical protein	4.44344	4.73817	4.57361	4.61475	5.79962	6.00072	5.57628	5.2724	4.75448	5.57883	4.95972
150.m00002	150.m00002_x_at	0.00162999	30.4171	NONE	hypothetical protein	3.70041	3.10361	3.79884	3.73943	9.8119	8.90774	7.17401	8.15586	5.24547	9.05938	5.2295
16.m00014	16.m00014_at	0.00987978	2.60996	none	hypothetical protein	4.23545	4.498	5.1458	4.66959	6.53331	5.90412	5.45877	6.18877	5.51769	5.58935	5.30862
160.m00013	160.m00013_x_at	0.0029618	4.76138	TGME49_100790	hypothetical protein	4.48379	4.24459	4.16999	4.23413	6.78056	6.72417	5.59821	7.03508	4.61348	5.49811	4.9003
162.m00310	162.m00310_at	0.00121863	5.82271	TGME49_101150	GPI-anchored surface antigen, putative	5.40537	4.69982	5.03472	4.98411	7.12882	7.66174	7.31649	8.18374	5.48777	6.33531	5.65524
162.m00314	162.m00314_at	0.0012188	4.08817	TGME49_101190	hypothetical protein	4.85172	4.76018	4.74844	4.89991	6.45794	6.70788	6.75774	7.46252	5.22435	5.8275	5.51766
162.m00315	162.m00315_at	0.000745965	5.33816	TGME49_101200	hypothetical protein	3.74532	3.52586	3.44613	3.6317	6.09467	6.24449	5.39451	6.28071	4.33296	4.98729	4.29131
162.m00325	162.m00325_at	0.000925994	2.71261	TGME49_101410	hypothetical protein	5.55035	5.5786	5.70302	5.74897	7.01899	7.20259	6.74907	7.36899	6.17314	6.05013	6.48011
162.m00331	162.m00331_at	0.00431058	3.44052	TGME49_101580	conserved hypothetical protein	4.48491	4.15677	4.61888	4.30585	6.86002	6.38011	5.76264	5.69414	4.75335	5.46219	4.8117
162.m00332	162.m00332_at	0.00190267	2.06826	TGME49_101690	hypothetical protein	4.93349	4.69638	4.7574	4.67555	5.95123	5.61574	5.61208	6.07745	4.56451	5.09811	4.88429
162.m00641	162.m00641_at	0.000202363	3.69204	none	G2/mitotic-specific cyclin B2-related	3.23193	3.22502	3.38291	3.27569	5.27754	4.9508	5.12158	5.3033	3.51927	3.88463	3.59101
173.m00003	173.m00003_x_at	0.00241863	2.41798	TGME49_101790	conserved hypothetical protein	4.12713	4.37219	4.13862	4.09813	5.45857	5.31422	5.15361	5.90487	3.90674	4.49599	4.76
2.m00067	2.m00067_at	0.00329882	3.29151	TGME49_000110	conserved hypothetical protein	5.57505	5.73191	5.6251	5.37534	7.65833	7.78702	6.86207	6.87497	6.27835	6.63471	6.39171
20.m00340	20.m00340_at	0.00948184	3.15457	TGME49_003490	GTPase-related	5.39418	5.74553	5.74493	5.68495	6.50571	7.67	6.99248	8.03116	5.88582	6.34525	5.77137
20.m00370	20.m00370_at	0.000854931	2.15046	TGME49_005760	conserved hypothetical protein	3.72648	3.58258	3.53107	3.68106	4.46487	4.81114	4.75522	4.90855	3.91905	4.086	3.91905
20.m03647	20.m03647_at	0.0029618	2.85454	TGME49_001150	copper-transporting ATPase, putative	4.81858	5.36493	5.19807	4.88376	6.85125	6.49967	6.11161	6.85586	5.48303	5.50673	5.50673
20.m03649	20.m03649_at	0.00380305	2.49673	TGME49_001200	zinc finger (CCCH type) protein, putative	5.87862	5.95079	5.90639	5.95991	6.68518	7.36106	7.24742	7.68221	6.26483	6.51526	6.4207
20.m03663	20.m03663_at	0.00209177	4.56365	TGME49_001640	hypothetical protein	3.26663	3.25596	3.52267	3.33081	5.59696	6.20367	5.48446	4.85172	3.50654	4.02269	3.68252
20.m03664	20.m03664_at	0.000534822	5.48133	TGME49_001660	hypothetical protein	4.23668	4.13689	4.12771	4.01211	6.73661	6.27511	6.27506	7.04473	4.96477	5.23737	5.04613
20.m03665	20.m03665_at	0.00170345	2.85187	TGME49_001670	DnaJ domain-containing protein	6.46353	6.88809	6.30333	6.33983	8.03707	8.31342	7.71604	7.97588	6.92092	7.1103	6.94347
20.m03672	20.m03672_at	0.00389547	4.41556	TGME49_001750	dynein light chain type 2-related	5.10509	5.01095	4.02382	4.7052	6.37236	7.10646	6.54414	7.39249	5.36911	6.11469	5.60653
20.m03690	20.m03690_at	0.000909422	2.91757	TGME49_002050	hypothetical protein	3.42576	3.40135	3.57649	3.46521	4.9164	4.71472	5.01018	5.40658	3.75487	3.72926	3.65495
20.m03693	20.m03693_at	0.000299468	3.0964	TGME49_002090	hypothetical protein	5.04574	5.08877	4.75621	4.78372	6.53909	6.52328	6.66046	6.47398	5.2306	5.70851	5.4256
20.m03694	20.m03694_at	0.00818965	2.43297	TGME49_002100	hypothetical protein	3.42029	3.3682	3.0606	3.35705	4.11041	4.96812	4.20908	5.04941	3.6229	4.09569	3.44473
20.m03695	20.m03695_at	0.000846033	7.08782	TGME49_002110	hypothetical protein	4.37551	4.49018	3.61218	3.81971	6.90492	7.33648	6.55613	6.80142	5.19238	5.65414	5.14339
20.m03697	20.m03697_at	0.00124336	5.11377	TGME49_002140	enoyl-CoA hydratase/isomerase family protein	4.12291	4.38666	4.10844	4.32754	6.13248	7.13567	6.22268	6.87226	4.91484	5.45893	4.74579
20.m03742	20.m03742_at	0.00450721	2.78636	TGME49_002730	hypothetical protein	6.5217	6.44866	7.22743	6.9893	7.98223	8.35929	8.06161	8.69749	7.36517	7.66495	7.38478
20.m03778	20.m03778_at	0.00188442	2.7853	TGME49_003220	ATP-dependent RNA helicase, putative	3.61235	3.62911	3.68606	3.72349	5.64572	5.17957	4.86372	4.87333	3.88087	4.64617	3.72531
20.m03790	20.m03790_at	0.00287429	2.92115	TGME49_003350	hypothetical protein	4.95487	4.88319	5.14962	5.13652	6.40582	6.63309	6.13658	7.13487	5.29678	6.08168	5.55721
20.m03802	20.m03802_at	0.00737859	3.48127	TGME49_003500	alanine dehydrogenase, putative	3.12576	3.37921	3.28698	3.10649	4.07709	5.50288	4.94098	5.57596	3.77258	3.74694	3.83765
20.m03813	20.m03813_at	0.000202769	3.01547	TGME49_003640	hypothetical protein	3.43679	3.18697	3.24683	3.18176	4.88426	4.7712	4.77321	4.9932	3.6307	4.32692	3.71447
20.m03814	20.m03814_at	0.000533952	2.43815	TGME49_003670	hypothetical protein	4.37071	4.34841	4.17675	4.08172	5.50674	5.39384	5.48303	5.73714	5.00737	5.47595	5.06572
20.m03831	20.m03831_at	0.00410118	2.66458	TGME49_003900	intracellular transport protein-related	3.63648	3.85592	3.53677	3.37525	4.81595	4.5427	5.24753	5.45388	3.58645	4.2809	3.86532
20.m03836	20.m03836_at	0.00655963	2.17459	TGME49_003960	hypothetical protein	5.02705	5.22572	5.06616	5.25871	6.47843	6.10114	5.78027	6.70078	5.39838	5.60729	5.36092
20.m03841	20.m03841_at	0.00405166	2.13091	TGME49_004000	hypothetical protein	4.53362	4.55672	4.61179	4.68874	6.00177	5.29941	5.95687	5.49871	4.57968	5.07888	4.7712
20.m03852	20.m03852_at	0.0081213	2.61112	TGME49_004270	hypothetical protein	4.97619	5.06897	5.90404	5.90235	6.85495	6.7098	6.6578	7.16767	5.84137	6.31152	5.96108
20.m03854	20.m03854_at	0.000994214	4.42242	TGME49_004290	hypothetical protein	3.85446	3.66683	3.79732	3.6317	5.31625	6.18204	5.82098	6.21038	4.14439	4.99212	4.47366
20.m03867	20.m03867_at	0.000185169	3.23719	TGME49_004460	hydroxymethylglutaryl-CoA lyase, putative	4.83304	4.97619	4.91831	4.99414	6.73496	6.56952	6.69188	6.5043	5.14593	5.44027	4.98568
20.m03868	20.m03868_at	0.00385211	3.17628	TGME49_004470	cAMP-dependent protein kinase-related	3.17188	3.60178	3.58285	3.47297	4.7141	5.25379	4.76635	5.7646	3.85045	3.8298	3.74158
20.m03875	20.m03875_at	0.000538807	3.76655	TGME49_004560	type I fatty acid synthase, putative	3.66893	3.72294	3.84168	3.82061	5.55933	5.84001	5.3221	5.9857	4.35649	5.1216	4.16679
20.m03888	20.m03888_at	0.00305695	2.5202	TGME49_005120	hypothetical protein	4.91489	4.96471	4.91279	4.99829	6.00177	5.94089	6.4065	6.77568	5.12283	5.46601	5.28436
20.m03921	20.m03921_at	0.00167	4.12502	TGME49_005590	5-azacytidine induced protein-related	4.48008	5.04613	4.49539	4.44159	6.66775	7.18744	6.54708	6.23852	5.00089	5.18882	5.18882
20.m03924	20.m03924_at	0.00598387	3.10033	TGME49_005640	200 kDa antigen p200, putative	3.99983	4.2885	4.59065	4.32909	5.85918	5.92911	5.30853	6.64094	4.09386	5.06777	4.69196
20.m03983	20.m03983_at	0.000631375	3.42345	TGME49_003140	dynein beta chain, putative	4.94264	5.29903	5.12631	4.88654	6.73335	7.03452	6.55338	7.03508	5.61109	6.03285	5.58941
20.m03984	20.m03984_at	0.00503558	3.44487	TGME49_001160	hypothetical protein	4.51998	4.83983	4.52864	5.03909	6.21841	6.88147	5.87526	7.09019	4.854	5.40548	5.20177
20.m03985	20.m03985_at	0.00784569	3.10136	TGME49_001180	megakaryocyte stimulating factor, putative	4.99784	5.04121	5.95264	5.72773	6.65029	7.41183	6.71773	7.47117	6.36072	6.40799	6.17046
20.m03988	20.m03988_at	0.00369939	2.72209	TGME49_001690	BT1 transmembrane domain-containing protein	6.90236	6.95192	7.17401	7.53444	8.49887	8.40596	8.34009	9.09667	6.87198	7.90713	7.34551
20.m05882	20.m05882_at	0.00601057	2.61562	TGME49_002080	hypothetical protein	5.86865	5.71169	5.01927	5.09182	6.51034	6.96481	6.6597	7.10518	5.76045	6.45643	5.86865
20.m05890	20.m05890_at	0.00379709	2.88794	TGME49_002260	hypothetical protein	2.97143	3.02512	3.11772	2.98905	4.48212	5.01228	3.91705	4.81204	3.302	3.64749	3.35898
20.m05928	20.m05928_at	0.00533958	2.23104	TGME49_005150	hypothetical protein	4.04325	4.08435	4.04325	4.01933	5.77587	5.10138	4.80448	5.13931	4.29264	4.29264	4.29264
20.m05930	20.m05930_at	0.00755616	2.63773	TGME49_005140	hypothetical protein	3.46456	3.85833	3.5733	3.65395	4.94246	4.41755	5.09103	5.69628	3.89607	4.32458	3.90595
20.m05941	20.m05941_at	0.00403633	2.41083	TGME49_006570	kinesin, putative	5.22365	5.12712	5.35131	5.29116	6.2371	7.08189	6.51058	6.2418	6.08119	6.0028	6.14973
20.m05949	20.m05949_at	0.0023733	2.70613	TGME49_006530	hypothetical protein	5.33168	5.29794	4.89642	5.02432	6.51034	7.01561	6.53614	6.23318	5.4335	6.01775	5.51887
20.m05959	20.m05959_at	0.00271631	4.03167	TGME49_002480	hypothetical protein	5.86865	5.69801	5.48303	5.28466	6.9733	8.1153	7.41295	7.87831	6.33361	7.33667	6.36537
20.m05966	20.m05966_at	0.00308673	6.6312	TGME49_003000	hypothetical protein	4.8149	4.49962	3.98306	3.63008	6.6908	7.87167	6.64899	6.63328	5.00179	5.77256	5.32557
20.m05971	20.m05971_at	0.000569652	4.59432	TGME49_003210	hypothetical protein	5.64072	5.45101	5.33287	5.5081	7.37766	7.93229	7.41139	8.01078	6.05807	6.67976	6.29203
20.m05973	20.m05973_at	0.00464626	2.35667	TGME49_004030	hypothetical protein	4.67909	4.96499	4.39211	4.74024	6.32184	5.48455	6.00105	5.91599	5.09374	5.57546	5.09023
20.m05983	20.m05983_at	0.00198113	3.70486	TGME49_003800	hypothetical protein	3.89158	4.28203	3.89548	4.04963	6.35455	5.87313	5.31855	6.13016	4.52791	4.72187	4.66159
20.m05990	20.m05990_s_at	0.00399318	3.39773	TGME49_004560	beta-ketoacyl synthase, putative	3.74559	3.54561	3.3332	3.56673	5.47341	4.5106	5.65439	5.61102	3.95295	4.18155	3.89382
20.m05992	20.m05992_at	0.00446926	3.85844	TGME49_004560	polyketide synthase, putative	5.25694	5.27493	5.06175	5.10083	7.26736	6.67697	6.57435	7.96786	5.25827	5.69295	5.69295
20.m07346	20.m07346_at	0.00129883	3.82361	TGME49_003660	conserved hypothetical protein	4.24477	4.10844	4.18683	3.95665	5.71771	6.44443	5.69839	6.3759	4.42576	4.56168	4.48668
20.m07358	20.m07358_at	0.00234423	2.88465	TGME49_002560	conserved hypothetical protein	3.67831	3.67831	4.06133	3.81732	5.84233	5.37443	5.01306	5.11903	4.17347	4.5682	4.11447
20.m07368	20.m07368_s_at	0.000534822	3.43262	#N/A	hypothetical protein	4.51826	4.2419	4.72013	4.2908	6.18978	6.44443	6.01922	6.23489	4.81628	5.53558	5.08276
21.m00009	21.m00009_x_at	0.00130236	2.28359	NONE	hypothetical protein	5.05375	5.13144	5.1606	5.26541	6.35954	6.51811	5.98986	6.5089	5.17023	5.48784	5.20418
23.m00144	23.m00144_at	0.00639981	3.68414	TGME49_007050	hypothetical protein	4.07739	4.23512	3.68156	3.62194	5.64867	6.44157	4.96178	6.08931	4.32645	4.51304	4.33125
23.m00146	23.m00146_at	0.00778361	3.06305	TGME49_007080	zinc finger (C2H2 type) protein, putative	4.47823	4.32522	4.97952	4.65144	5.61331	6.54527	5.87369	6.86202	4.86867	5.75499	5.04613
23.m00312	23.m00312_at	0.00803113	2.29689	TGME49_007250	hypothetical protein	4.62191	4.32409	4.40446	4.32829	6.03037	6.00837	5.23301	5.20575	4.35999	4.48682	4.62191
23.m00316	23.m00316_at	0.00178207	2.63025	TGME49_007010	SRS domain containing protein	3.58435	3.68791	4.03465	4.15346	5.50074	5.10138	5.07311	5.36593	4.06441	4.85192	4.37219
25.m00190	25.m00190_at	0.00470518	2.12309	TGME49_008330	hypothetical protein	3.45997	3.49211	3.41956	3.64985	4.93587	4.7712	4.11796	4.54112	3.44683	3.63227	3.63587
25.m01746	25.m01746_at	0.00682985	2.4288	TGME49_007610	rhoptry antigen, putative	4.02727	4.40483	3.64988	3.99089	5.73069	5.48537	5.08202	4.89575	4.52837	4.86685	4.54345
25.m01794	25.m01794_at	0.00752151	2.42182	TGME49_008020	hypothetical protein	4.86128	5.51928	5.17093	5.36781	6.54745	6.91271	5.93022	6.63328	5.50824	5.28259	5.70648
25.m01797	25.m01797_at	0.00259191	2.74838	TGME49_008050	hypothetical protein	5.78155	5.7029	5.55961	5.51993	7.62252	6.96224	6.70341	7.11015	6.14852	6.45643	6.14123
25.m01829	25.m01829_at	0.00924468	2.2244	TGME49_008810	immediate-early protein-related	4.57574	4.42707	4.50453	4.39612	5.82559	5.19162	5.28838	6.21152	4.51718	5.00915	4.67465
25.m01835	25.m01835_at	0.00310515	2.44321	TGME49_008970	hypothetical protein	6.5424	6.25689	6.27065	6.24961	7.81508	7.89636	7.11065	7.65256	6.67217	6.99555	6.77546
25.m01836	25.m01836_at	0.00379093	2.5768	TGME49_008990	hypothetical protein	5.85113	5.89496	6.08339	6.30504	7.17932	7.56112	7.00855	7.84784	5.91683	6.45684	6.39756
25.m01841	25.m01841_at	0.00521695	2.78545	TGME49_009040	ankyrin repeat-containing protein	2.98162	3.07764	3.18538	3.41151	4.95312	4.36487	4.10844	5.14135	3.51927	3.95932	3.42512
25.m01853	25.m01853_at	0.000834523	5.4974	TGME49_009180	PAN domain-containing protein, putative	5.06384	5.03714	5.09237	5.25711	7.58289	8.1245	7.01595	7.56211	5.73381	6.90921	6.1286
25.m01862	25.m01862_at	0.00700509	2.39081	TGME49_009300	dynein intermediate chain, putative	3.06918	3.1198	3.17273	3.18154	4.18658	4.16487	4.10844	5.11336	3.39507	3.86502	3.52427
25.m01880	25.m01880_at	0.00427562	2.5221	TGME49_009650	GTPase regulator-related	6.20821	5.90155	6.35489	6.20258	6.99931	7.63452	7.43023	7.94167	6.11622	7.1213	6.31771
25.m01881	25.m01881_at	0.00558989	2.71094	TGME49_009660	hypothetical protein	5.03141	4.80114	4.7369	4.7052	5.7274	6.92427	6.17635	6.20179	5.56023	5.83187	5.66951
25.m01887	25.m01887_at	0.00726682	3.33022	TGME49_009750	neurofilament protein-related	3.37194	3.37047	3.71746	3.2691	4.68393	5.66284	4.53822	5.78645	3.55051	3.71746	3.6317
25.m02921	25.m02921_at	0.000401557	4.24597	TGME49_007860	hypothetical protein	3.31373	3.52803	3.29119	3.32739	5.59672	5.39619	5.09777	5.71404	3.63587	4.47814	3.77436
25.m02922	25.m02922_at	0.00243416	6.1407	TGME49_007870	hypothetical protein	3.80698	4.04676	3.67977	3.68062	6.9024	6.57368	5.403	6.80866	4.24374	5.41428	4.56043
25.m02933	25.m02933_at	0.00710148	3.77214	TGME49_008770	hypothetical protein	3.98	3.74528	3.65009	3.52868	6.18978	6.27296	4.78525	5.31759	3.93223	4.69334	4.44677
25.m02938	25.m02938_at	0.00636288	2.85392	TGME49_008710	DNA/RNA non-specific endonuclease domain	4.75448	4.58994	4.29832	4.23201	6.43494	5.27356	5.96915	6.24888	4.75448	5.08933	4.5068
25.m02940	25.m02940_at	0.00430065	2.72373	TGME49_009210	KH domain-containing protein	4.42226	4.4146	4.21568	4.23855	5.19541	6.12787	5.59042	6.15975	5.10007	5.92891	5.18841
25.m03608	25.m03608_at	0.000436984	4.99789	TGME49_010100	hypothetical protein	6.46307	6.50519	6.11953	6.14933	8.54302	8.80598	8.28773	8.88566	6.88725	7.63277	6.84349
25.m03613	25.m03613_s_at	0.00187207	4.18505	TGME49_007670	conserved hypothetical protein	3.27086	3.6069	3.50478	3.4049	5.82232	5.39384	4.86372	5.96853	3.83357	4.15798	3.80818
25.m03622	25.m03622_at	0.00358719	2.39225	TGME49_009780	conserved hypothetical protein	4.81758	5.06111	5.01438	4.82949	6.62163	6.27886	5.73425	6.12129	5.11215	5.63415	5.35274
26.m00233	26.m00233_at	0.000640029	6.57577	TGME49_010250	hypothetical protein	6.03023	6.22098	5.92893	5.49635	8.98137	8.7817	8.14846	8.63361	6.78651	7.42081	6.70866
26.m00239	26.m00239_at	0.00723198	3.35426	TGME49_010330	SRS domain-containing surface antigen, putative	4.20287	4.63299	5.46622	4.27686	6.23611	5.97786	6.56516	6.78378	5.26859	5.26859	5.51024
26.m00240	26.m00240_at	0.000436984	4.50643	TGME49_010350	hypothetical protein	5.59674	6.0637	5.4955	5.4067	7.95246	7.81454	7.65215	7.83143	6.11233	7.03612	6.37878
26.m00244	26.m00244_at	0.00543089	2.53213	TGME49_010390	WD domain, G-beta repeat-containing protein	5.55041	5.60706	5.30487	5.8516	7.16444	6.70583	6.44141	7.36367	5.57835	6.1185	5.6686
26.m00249	26.m00249_at	0.00536121	3.33766	TGME49_010450	hypothetical protein	2.84136	3.55113	4.01969	3.58093	5.32207	5.71402	4.82758	5.08479	3.83204	3.78574	3.61454
26.m00368	26.m00368_at	0.00697954	2.1405	TGME49_010220	hypothetical protein	6.0079	5.89746	6.0079	5.69295	7.32981	7.00963	6.44141	7.21712	5.80961	6.12882	5.67113
26.m00369	26.m00369_at	0.000303724	3.79588	TGME49_010480	hypothetical protein	3.28459	3.64888	3.42497	3.60928	5.29581	5.34088	5.65439	5.37435	3.6985	4.62689	3.98504
26.m00372	26.m00372_at	0.000994823	3.31639	TGME49_010300	zinc finger (CCCH type) protein, putative	4.73918	4.34339	4.65488	4.68996	6.78056	6.16223	6.17035	6.23273	5.14593	5.65606	5.14593
26.m00476	26.m00476_at	0.00520711	2.00533	TGME49_010340	Mtap7 protein-related	4.73879	4.88692	5.00849	4.88692	5.96734	6.08336	5.38915	6.09663	4.99302	5.20868	4.98568
26.m00477	26.m00477_at	0.00181561	2.9819	TGME49_010290	hypothetical protein	4.84007	4.74544	4.55634	4.39774	6.58844	5.77533	6.27978	6.20095	5.14593	5.21167	5.18572
27.m00818	27.m00818_at	0.00610407	2.19142	TGME49_010710	hypothetical protein	4.07439	4.19786	4.18567	4.3058	5.03067	5.9229	5.21114	5.12647	4.41036	4.91823	4.39941
27.m00819	27.m00819_at	0.00843509	2.82667	TGME49_010720	hypothetical protein	4.00418	3.89541	4.09926	3.71355	5.50781	5.93092	4.58159	5.68851	4.30487	5.36556	4.3063
27.m00833	27.m00833_at	0.00039111	8.51453	TGME49_010950	oocyst wall protein, putative	3.65926	3.36917	3.39245	3.23093	6.92434	6.44734	6.01731	6.62254	4.30672	4.59035	4.13471
27.m00839	27.m00839_at	0.00356373	2.18754	TGME49_011050	AAA family ATPase domain-containing protein	3.54744	3.45681	3.40364	3.84528	4.7141	4.7712	4.29938	4.98571	3.86392	4.16481	3.85592
27.m00855	27.m00855_at	0.00583963	3.11943	TGME49_011360	hypothetical protein	3.92814	3.98667	3.80665	3.74702	5.50844	5.55237	4.76903	6.20377	4.30672	4.9238	4.70014
27.m00869	27.m00869_at	0.0050181	2.52308	none	hypothetical protein	7.25323	6.88745	6.84235	6.81146	8.79147	8.31539	7.77555	8.2528	7.2773	7.20823	7.27816
27.m00876	27.m00876_at	0.00192513	2.32298	TGME49_011740	hypothetical protein	3.12788	3.34545	2.93906	3.03792	4.6076	4.42428	4.2759	4.00645	3.30666	3.51734	3.2377
27.m01471	27.m01471_at	0.00922075	2.94373	TGME49_010970	conserved hypothetical protein	3.73854	3.68791	3.50621	3.54983	5.28179	5.13714	4.36221	5.93194	4.05096	4.47938	3.91586
27.m01474	27.m01474_at	0.00723198	2.16564	TGME49_011000	hypothetical protein	4.49598	4.4283	4.38558	4.18135	5.84523	5.02619	5.82521	5.25377	4.86372	5.4546	4.87488
27.m01475	27.m01475_at	0.000900215	5.28705	TGME49_011610	hypothetical protein	5.07967	4.54885	4.45755	4.64972	7.35234	7.44864	6.66208	6.88258	5.45249	6.01065	5.55377
28.m00282	28.m00282_s_at	0.00345658	2.33637	TGME49_011840	hypothetical protein	3.82599	3.78574	3.6291	3.72227	4.53104	5.33256	5.18825	4.80832	3.72922	4.61107	3.98671
28.m00286	28.m00286_at	0.00491808	4.19325	TGME49_011910	kinesin motor domain-containing protein	3.8161	3.51839	3.26475	3.33397	5.31074	5.9174	4.73179	6.24554	4.30672	4.67318	4.30672
28.m00287	28.m00287_at	0.000636397	5.60033	TGME49_012030	hypothetical protein	4.41247	4.12752	4.14484	3.91086	6.22491	7.13294	6.54414	6.63574	4.75448	5.97225	4.98199
28.m00289	28.m00289_at	0.00519977	5.58344	TGME49_012060	hypothetical protein	3.05918	3.1405	3.16444	3.19295	6.20447	5.98851	4.32623	5.96249	3.4997	4.26481	3.67085
28.m00298	28.m00298_at	0.00150762	2.64591	TGME49_012190	cold inducible RNA-binding protein-related	4.83533	4.91511	4.61189	4.78796	6.19222	5.8929	6.08336	6.59688	4.55123	5.46793	4.9767
28.m00430	28.m00430_at	0.00375286	2.90783	TGME49_012070	meiosis-specific nuclear structural protein 1	3.24116	3.02509	3.15992	3.35415	5.19267	4.75848	4.09498	4.89397	3.48132	3.67145	3.49558
28.m00547	28.m00547_at	0.00320945	2.78992	TGME49_011890	unique hypothetical-related	3.46974	3.91439	4.03514	3.88966	5.55933	5.4544	4.76221	5.45388	4.09613	4.66213	4.30672
28.m00548	28.m00548_s_at	0.00101676	4.36689	TGME49_011920	hypothetical protein	4.17638	3.70913	3.94064	3.77523	5.93836	6.33612	5.52911	6.30421	4.25324	4.74403	4.52242
29.m00018	29.m00018_s_at	0.000895535	5.46659	TGME49_012410	vegetative cell wall protein-related	4.35947	4.54441	3.89158	3.72829	6.91072	6.28889	6.42739	6.69931	4.5534	5.4837	4.71823
29.m00019	29.m00019_s_at	0.00259191	2.66313	TGME49_012420	hypothetical protein	3.86377	4.41324	4.48628	3.96834	5.38143	5.93155	5.58496	5.48617	4.24113	4.5823	4.43348
30.m00011	30.m00011_s_at	0.000185169	5.81208	TGME49_012620	hypothetical protein	3.75848	3.6773	3.5659	3.53536	6.18978	6.33841	5.9161	6.24896	4.09099	4.41848	4.03989
31.m00858	31.m00858_at	0.00330435	4.79396	TGME49_012810	hypothetical protein	3.81792	3.82552	3.6158	3.71174	6.06815	5.79644	5.26634	6.88492	4.29225	4.51005	4.42428
31.m00860	31.m00860_at	0.0013901	2.27891	TGME49_012860	hypothetical protein	7.29577	7.48289	7.404	7.33148	8.43556	8.60492	8.32172	8.90531	7.51413	7.95118	7.8849
31.m00874	31.m00874_at	0.00130236	2.53006	TGME49_013130	hypothetical protein	5.97993	6.38102	5.96832	5.7916	7.59675	7.34242	7.29883	7.23956	6.38102	6.0626	6.23856
31.m00881	31.m00881_at	0.000438816	4.62152	TGME49_013480	hypothetical protein	4.57574	4.90159	4.55589	4.21505	6.87934	6.90914	6.54414	6.74911	5.06691	5.95646	5.23132
31.m00884	31.m00884_at	0.000303724	4.9283	TGME49_013530	hypothetical protein	4.33198	4.22404	4.16679	4.01923	6.44006	6.66684	6.16338	6.67611	4.41275	5.32751	4.58855
31.m00915	31.m00915_at	0.000303724	5.95389	TGME49_013600	hypothetical protein	5.14512	5.34214	4.69867	5.15158	7.78103	7.66814	7.4462	7.73746	5.76269	6.49339	5.83878
31.m00924	31.m00924_at	0.00327405	2.49356	TGME49_013360	cell wall surface anchor family protein, putative	4.54725	4.26856	4.46309	4.66826	6.06578	5.55844	5.43883	6.15693	4.75448	4.91711	4.83213
31.m00925	31.m00925_at	0.0029618	3.1001	TGME49_013340	GMC oxidoreductase, putative	4.07355	3.70267	4.0753	3.82771	5.71159	5.10138	5.31299	6.0825	4.14011	4.34678	4.34678
31.m01815	31.m01815_at	0.00241003	3.33124	TGME49_013840	hypothetical protein	4.11062	4.32772	4.48825	4.43732	6.1541	6.56987	5.49758	6.08659	4.98411	5.6197	4.86713
31.m01817	31.m01817_at	0.00053485	7.21549	TGME49_013760	hypothetical protein	4.99925	4.8159	4.56451	4.64944	7.82615	7.65113	7.01595	7.94025	5.35832	6.29104	5.69295
31.m01821	31.m01821_at	0.00689416	2.51064	TGME49_013270	hypothetical protein	4.47067	4.45592	4.7141	4.72533	6.06263	6.2899	5.20445	6.12129	5.08796	5.70541	5.13869
31.m01823	31.m01823_at	0.00224166	3.12646	TGME49_013120	conserved hypothetical protein	5.3467	5.26143	5.09873	4.9377	6.43925	7.11862	6.48616	7.17866	5.24416	6.03164	5.51887
31.m01827	31.m01827_at	0.00372937	2.56734	TGME49_013080	conserved hypothetical protein	7.31985	7.0017	6.58793	6.95263	8.24521	8.31342	8.00856	8.73603	7.37374	7.84224	7.44508
31.m01829	31.m01829_at	0.00160522	5.06738	TGME49_013400	hypothetical protein	5.03068	4.70933	4.96831	4.75816	7.74836	7.10465	6.52128	7.45715	5.30455	6.29584	5.63496
31.m01834	31.m01834_at	0.00640059	2.32976	TGME49_013860	hypothetical protein	3.03795	3.46456	3.26638	3.19075	5.08789	4.21147	4.22321	4.31782	3.32608	3.71512	3.40013
313.m00005	313.m00005_s_at	0.00696639	3.63105	NONE	hypothetical protein	3.83357	3.81832	3.71025	3.77201	6.32247	4.83128	5.26808	6.15386	3.90447	5.00877	4.24113
319.m00002	319.m00002_at	0.00088694	5.62307	none	homeodomain-interacting protein kinase 1 -related	4.75816	4.54345	4.13648	4.24113	7.09411	7.08873	6.33031	7.13149	5.29794	5.29794	5.29794
33.m01267	33.m01267_at	0.00253917	2.34203	TGME49_014190	SAG2 related antigen	5.18202	5.10518	5.4142	5.72129	6.78698	6.71166	6.38248	6.45258	5.5393	5.62305	5.42145
33.m01289	33.m01289_at	0.00412267	3.10071	TGME49_014510	hypothetical protein	3.43173	3.28607	3.58721	3.66251	5.1839	5.79943	4.63394	4.88065	3.9304	4.51304	3.98701
33.m01293	33.m01293_at	0.00168063	5.17046	TGME49_014570	hypothetical protein	4.72602	4.42304	4.54828	4.37484	7.01899	7.34176	6.0963	7.0963	5.43023	5.79585	5.09023
33.m01294	33.m01294_at	0.00081707	2.83872	TGME49_014580	protein antigen, putative	3.62193	3.68791	3.70601	3.89158	5.23159	4.87274	5.37017	5.45388	4.0523	4.40539	3.93539
33.m01299	33.m01299_at	0.00309926	4.70905	TGME49_014630	hypothetical protein	5.91375	5.78556	5.84134	5.68278	8.55225	8.44645	7.11761	8.04887	6.41287	7.33476	6.83192
33.m01300	33.m01300_at	0.00556661	3.47795	TGME49_014740	retinitis pigmentosa 1-like 1 protein, putative	5.48402	5.20344	5.19628	5.05271	7.53239	7.12725	6.13807	7.3317	5.57369	5.77548	5.7624
33.m01309	33.m01309_at	0.00240272	4.22014	TGME49_014830	hypothetical protein	4.4394	4.08474	4.07633	4.07935	6.54663	6.59392	5.45689	6.39155	4.912	5.15252	4.64267
33.m01310	33.m01310_at	0.00593713	2.87904	TGME49_014830	hypothetical protein	3.61404	3.30056	3.4106	3.47369	5.48657	5.39384	4.58696	4.43387	3.64661	4.03758	3.5063
33.m01329	33.m01329_at	0.0030416	2.77047	TGME49_014990	hypothetical protein	6.37558	6.31837	6.00177	6.05937	7.85125	8.05373	7.57398	7.15666	6.56279	6.95889	6.70761
33.m01331	33.m01331_at	0.000595711	3.35228	TGME49_015000	hypothetical protein	6.05013	6.38102	6.16038	5.70608	7.74754	7.89427	7.82913	7.80722	6.49297	7.44148	6.64084
33.m01340	33.m01340_x_at	0.00650182	3.34148	TGME49_015100	hypothetical protein	4.83436	5.03191	5.99977	5.89462	6.94883	7.30792	6.95082	7.51503	6.35606	6.40686	6.30771
33.m01356	33.m01356_at	0.00614197	2.08075	TGME49_015300	conserved hypothetical protein	5.45388	5.71333	5.50095	5.70637	7.15799	6.44443	6.33031	6.67021	5.8857	5.93692	5.68485
33.m01358	33.m01358_at	0.000758351	4.61325	TGME49_015340	hypothetical protein	4.03831	3.99567	3.75493	3.7505	6.15433	6.53043	5.6289	6.04889	4.37219	4.91071	4.42428
33.m01362	33.m01362_at	0.00837634	2.45163	TGME49_015380	hypothetical protein	6.28607	6.51712	6.73083	6.85525	8.55719	7.85901	7.57214	7.5759	6.6093	7.19211	6.75023
33.m01384	33.m01384_at	0.00710148	2.84825	TGME49_015620	hypothetical protein	4.85172	5.04144	5.15436	5.43797	7.23775	6.52002	5.97123	6.79679	5.43797	4.97619	5.43797
33.m01388	33.m01388_at	0.00265401	2.56825	TGME49_015670	protein kinase, putative	4.40407	4.24212	4.48843	4.61539	5.74127	5.39384	5.81733	6.2407	4.58177	4.68755	4.72933
33.m01390	33.m01390_at	0.00439174	2.29062	TGME49_015690	hypothetical protein	5.17767	5.25224	4.98078	5.11972	6.57382	5.99372	6.01469	6.73114	5.72499	6.23576	5.75928
33.m02679	33.m02679_at	0.00330435	2.23936	TGME49_015240	hypothetical protein	4.09209	3.8614	3.59481	3.82855	5.0704	5.38506	4.81555	4.75819	4.05167	4.46934	4.04323
33.m02680	33.m02680_at	0.00177196	6.14912	none	hypothetical protein	7.42194	7.18904	6.38675	6.46657	9.36784	9.6053	9.03695	9.93572	7.62151	7.99237	7.38036
334.m00001	334.m00001_at	0.00503558	3.20093	none	hypothetical protein	3.81848	3.94098	3.70441	3.72676	5.75244	5.90315	4.63429	5.61471	4.10844	4.94544	4.33597
35.m00845	35.m00845_at	0.00224401	4.16095	TGME49_015900	hypothetical protein	3.80083	4.06317	3.82874	3.90619	6.21547	5.90296	5.23619	6.47196	4.39021	4.53053	4.45973
35.m00849	35.m00849_at	0.00117154	3.25729	TGME49_015950	hypothetical protein	6.76582	6.55854	6.15657	6.24961	8.25267	8.39484	7.99942	7.89829	6.72873	6.88331	6.88331
35.m00850	35.m00850_at	0.000603357	4.54755	TGME49_015970	split into 2 genes : 015970 & 01580; hypothetical proteins	4.28791	4.65588	4.35492	4.32476	7.04117	6.59364	6.30795	6.42107	4.92913	5.17587	4.89788
35.m00853	35.m00853_at	0.000355415	5.76555	TGME49_016030	hypothetical protein	4.90218	4.85444	5.38809	5.20478	7.58995	7.74503	7.32352	7.80082	5.61617	6.36804	5.9313
35.m00868	35.m00868_at	0.00424029	4.21677	TGME49_016190	hypothetical protein	5.48003	5.465	5.53693	5.48607	7.70447	7.99311	6.57041	8.0046	5.8041	6.70464	6.00513
35.m00870	35.m00870_at	0.00287429	2.12776	TGME49_016220	conserved hypothetical protein	5.30119	5.57451	5.37076	5.3141	6.21273	6.27501	6.61261	6.81756	5.60706	5.80615	5.60706
35.m00875	35.m00875_at	0.00562905	3.99421	TGME49_016360	hypothetical protein	4.73344	4.86372	4.62222	4.59995	6.94074	7.59959	6.17328	6.09737	5.29794	5.56657	5.32025
35.m00889	35.m00889_at	0.00757422	3.48892	TGME49_016560	hypothetical protein	4.46288	4.67338	4.5745	4.44948	6.61371	6.44443	5.34049	6.97273	4.69342	5.53923	4.87899
35.m00940	35.m00940_s_at	0.00179445	2.44722	TGME49_017230	dentin sialophosphoprotein-related	4.2932	4.32096	4.40872	4.35841	5.95532	5.35529	5.856	5.37927	4.65952	4.6769	4.91913
35.m01966	35.m01966_x_at	0.00695233	2.73231	TGME49_016520	hypothetical protein	7.98676	7.55772	6.82315	6.95895	8.82263	8.87416	8.58811	8.84215	8.01696	8.58501	8.15328
35.m01970	35.m01970_at	0.000634286	3.25489	TGME49_016200	conserved hypothetical protein	3.25992	3.3532	3.31308	3.25558	5.30538	5.05719	4.60776	5.02189	3.58535	3.66968	3.45596
35.m01977	35.m01977_at	0.00375892	3.64619	TGME49_016340	hypothetical protein	4.97619	4.50079	3.77917	4.57127	5.94653	6.33228	6.3048	6.70937	4.95303	5.40424	4.91299
35.m01978	35.m01978_at	0.00408418	2.38342	TGME49_016350	hypothetical protein	3.42616	3.23092	3.61746	3.19154	4.93665	4.4619	4.19378	4.88588	3.46054	3.87323	3.62409
35.m01982	35.m01982_at	0.00600126	3.52188	none	homocitrate synthase 1-related	6.80885	6.79899	6.59345	6.36142	8.22062	8.80819	7.68844	9.11085	7.1307	7.76584	7.14473
363.m00005	363.m00005_at	0.0099829	2.34737	none	bifunctional putA protein, putative	3.14747	3.0063	2.9382	2.91028	4.77368	4.57055	3.87598	3.70623	3.24117	3.37117	3.07024
37.m00738	37.m00738_at	0.00357999	2.82359	TGME49_017380	hypothetical protein	3.47392	3.34565	3.27149	3.16565	5.03469	4.17394	4.86372	5.17447	3.46214	3.87721	3.56498
37.m00740	37.m00740_at	0.00400699	2.62623	TGME49_017410	hypothetical protein	6.98164	7.29742	7.26744	7.41054	8.77201	8.7945	8.02928	8.93323	6.76321	7.68733	7.09258
37.m00768	37.m00768_at	0.000910152	4.17375	TGME49_017710	DnaJ domain-containing protein	3.36318	3.41228	3.36648	3.22504	5.15119	5.98983	5.22628	5.24506	3.73868	4.46915	3.94408
37.m00781	37.m00781_at	0.00829872	2.52709	TGME49_017880	KH domain-containing protein	4.07091	3.88638	4.10844	3.85879	5.69963	4.88262	4.8457	5.84648	4.1522	4.22061	4.22993
37.m01063	37.m01063_at	0.00400321	2.70365	none	hypothetical protein	2.96081	2.93114	3.00121	3.10007	4.36267	4.42428	3.92	5.02592	3.08196	3.25147	3.28954
37.m01274	37.m01274_at	0.000544645	2.75345	TGME49_017420	conserved hypothetical protein	3.72306	3.50562	3.43868	3.66186	5.22946	5.10138	4.77191	5.07143	3.89158	4.06132	3.89158
37.m01346	37.m01346_at	0.00315564	3.80405	TGME49_017920	hypothetical protein	3.55619	3.2549	3.28979	3.11617	6.01972	5.12506	4.79527	4.98714	3.63967	4.51068	3.68775
38.m01045	38.m01045_at	0.00183154	4.07116	TGME49_018400	serine/threonine-protein kinase-related	5.71304	5.51865	5.7252	5.77364	8.28132	7.46021	7.17287	7.9179	6.23826	6.74584	6.31619
38.m01067	38.m01067_at	0.00382497	2.26158	TGME49_019540	alanyl-tRNA synthetase, putative	6.32002	6.43093	6.87188	6.67479	7.91204	7.61247	7.43442	8.04802	6.84545	6.99085	6.67594
38.m01079	38.m01079_at	0.00116715	3.02088	TGME49_018890	hypothetical protein	5.62783	5.40989	5.32804	5.41701	6.76209	7.26954	6.78053	7.35049	5.7686	5.7686	5.64938
38.m01104	38.m01104_at	0.0018999	3.84944	TGME49_019220	hypothetical protein	5.79468	5.5296	6.00586	5.64358	7.98811	7.32275	7.2925	8.14895	6.00909	6.93705	6.53992
38.m01110	38.m01110_at	0.00473826	3.75082	TGME49_019460	hypothetical protein	5.73086	5.80619	5.67208	5.50664	7.35402	7.83685	6.83557	8.31817	6.07923	6.64844	6.39171
38.m01111	38.m01111_at	0.0024475	4.26875	TGME49_019450	WD-repeat protein, putative	4.93021	4.89774	4.5931	4.6429	7.08317	7.26586	6.05509	7.03508	4.89372	5.66321	5.11149
38.m01891	38.m01891_at	0.00307121	2.28491	TGME49_019670	zinc finger (CCCH type) protein, putative	2.89725	2.88552	3.07024	3.04604	4.02909	4.48486	3.7577	4.39596	3.1384	3.66968	3.23567
38.m01902	38.m01902_at	0.000797629	2.42806	TGME49_019660	membrane attachment protein, putative	4.29271	4.53195	4.59911	4.52669	6.01145	5.83669	5.58792	5.63361	4.62689	5.01621	4.70027
38.m02355	38.m02355_at	0.000255032	3.04623	TGME49_018860	hypothetical protein	3.12196	3.3999	3.36103	3.5242	4.90368	4.90488	5.01541	5.01123	3.68454	4.51304	3.81188
38.m02356	38.m02356_x_at	0.000535936	3.15377	none	hypothetical protein	5.22365	5.17864	5.26496	5.21182	7.05152	7.1503	6.67229	6.63328	5.7686	6.16494	5.7686
38.m02359	38.m02359_at	0.000202769	3.26628	TGME49_018340	glutaredoxin-related	3.66962	3.73943	3.78391	3.79884	5.30452	5.67651	5.43443	5.40693	4.06187	4.72354	4.24113
38.m02360	38.m02360_at	0.00316149	2.53875	TGME49_018330	hypothetical protein	3.60799	3.83118	3.89935	3.59769	4.77641	5.39556	4.74159	5.39913	4.00294	4.48067	4.04323
38.m02364	38.m02364_at	0.00313996	5.81134	TGME49_018350	hypothetical protein	3.3562	3.22124	3.29161	2.96367	6.14172	6.19243	4.65431	5.99975	3.69678	4.10135	3.69678
38.m02374	38.m02374_at	0.00571028	3.58255	TGME49_019840	hypothetical protein	4.50682	4.61153	4.55913	4.24794	6.25594	5.51195	6.44141	7.08007	4.97746	5.73114	5.20833
38.m02375	38.m02375_at	0.0029618	2.10329	TGME49_019780	conserved hypothetical protein	5.45125	5.20714	5.1718	5.25151	6.49848	6.6093	5.9603	6.30421	5.61396	5.61396	5.61396
38.m02530	38.m02530_at	0.00163833	2.92924	TGME49_018320	hypothetical protein	4.07007	4.07374	4.21742	4.45954	5.99629	5.29017	5.81733	5.91908	4.16359	4.78079	4.60911
39.m00353	39.m00353_at	0.00240563	2.06579	TGME49_020320	hypothetical protein	5.78558	6.06378	5.69534	5.84915	7.15682	6.84502	6.59558	6.98321	5.84761	6.23576	5.95855
39.m00355	39.m00355_at	0.00440005	2.95638	TGME49_020340	hypothetical protein	7.28656	7.33978	6.48306	6.66466	8.49887	8.81705	8.12979	8.58367	6.50763	7.28656	6.78116
39.m00614	39.m00614_at	0.00312407	2.40708	TGME49_020520	early endosome antigen 1, putative	6.25633	6.35263	6.45837	6.28203	7.39587	7.81454	7.21004	7.99805	6.765	6.71668	6.76309
39.m00621	39.m00621_at	0.00449211	2.28916	TGME49_020450	ribonuclease H, putative	5.48948	5.7575	6.25728	6.07877	7.02451	7.39795	7.00597	6.93387	6.13534	6.45969	6.20389
39.m00794	39.m00794_at	0.000566139	3.12307	TGME49_020070	hypothetical protein	3.87812	3.8355	3.57649	3.79611	5.71848	5.18777	5.29794	5.45388	3.79295	4.27846	3.82892
40.m00009	40.m00009_x_at	0.00295903	2.23995	TGME49_020740	hypothetical protein	5.40135	5.61864	5.56186	5.77118	6.50292	6.48415	6.96846	7.05136	6.16398	6.14093	6.20319
41.m00013	41.m00013_at	0.000621361	3.49965	TGME49_021450	conserved hypothetical protein	5.12186	4.85567	5.01199	4.72091	6.8945	6.93491	6.38612	6.72373	5.41392	5.54006	5.39679
41.m01271	41.m01271_at	0.00493873	3.41365	TGME49_020920	hypothetical protein	4.88424	4.96674	4.98191	5.09059	6.08422	6.91512	6.50386	7.50555	5.13363	5.98327	5.20878
41.m01279	41.m01279_at	0.00257447	2.27372	TGME49_021200	CW-type zinc finger domain-containing protein	6.4207	6.43162	6.2361	6.0964	7.19388	7.67143	7.28152	7.7782	6.19605	6.73613	6.24319
41.m01282	41.m01282_at	0.000766314	2.86494	TGME49_021230	hypothetical protein	5.9569	6.03127	5.90051	5.55103	7.35084	7.18818	7.35589	7.61882	6.13244	6.62753	6.36537
41.m01313	41.m01313_at	0.00182418	2.03235	TGME49_021650	ATP-dependent RNA helicase, putative	5.13369	5.40286	5.14441	5.28687	6.58221	6.23571	6.12122	6.12129	5.56331	6.32447	5.60961
41.m01317	41.m01317_at	0.00426019	3.44588	TGME49_021680	retinitis pigmentosa GTPase regulator-related	4.37108	5.19675	4.91099	4.65494	6.72649	6.75045	5.8781	6.91819	4.9118	5.05155	5.14864
41.m01320	41.m01320_at	0.00118636	2.54972	TGME49_021710	TBC domain-containing protein	6.63328	6.48528	6.39135	6.59137	8.21156	7.89722	7.56292	7.83095	6.72052	7.34038	6.72318
41.m01321	41.m01321_at	0.000400247	2.65046	TGME49_021830	subtilisin-like serine protease, putative	5.10138	5.04517	4.75186	5.02101	6.45292	6.32766	6.50987	6.25395	5.16903	5.80779	5.60018
41.m01350	41.m01350_at	0.00418769	3.34991	TGME49_022260	hypothetical protein	3.49751	3.73451	3.6124	3.58093	5.66964	5.14342	4.66544	5.92333	3.71465	3.89768	3.85969
41.m01365	41.m01365_at	0.00706677	2.33413	TGME49_022420	hypothetical protein	3.74342	3.55957	4.15677	4.13411	5.03456	5.45665	4.6386	5.3556	4.17812	4.24113	4.24113
41.m01368	41.m01368_at	0.0017286	3.86166	TGME49_022700	hypothetical protein	4.99634	5.02923	5.1662	5.31693	6.6404	6.99733	6.96271	7.70514	5.61109	5.94834	5.68361
41.m02938	41.m02938_at	0.00176986	2.14047	TGME49_022980	PAN domain containing protein	4.2809	4.37588	4.19271	4.09354	5.24054	5.66269	5.09777	5.33373	4.55957	4.64301	4.55957
41.m02939	41.m02939_at	0.00351806	2.53969	none	hypothetical protein	4.32853	4.28852	4.28519	3.99708	5.41947	5.84381	5.09777	5.91689	4.98703	5.72012	4.91451
41.m02941	41.m02941_at	0.00446926	2.00897	TGME49_022650	conserved hypothetical protein	2.92132	3.04162	3.1116	3.00249	4.38859	3.61143	4.1389	3.96393	3.13694	3.33017	3.06826
41.m02944	41.m02944_at	0.00633168	2.62111	TGME49_022150	hypothetical protein	4.43664	4.59646	4.37631	4.01142	5.8263	6.02603	5.07786	6.05135	4.57336	5.3121	4.61272
41.m02958	41.m02958_s_at	0.00583245	2.7459	NONE	conserved hypothetical protein	3.83055	3.78173	4.37762	4.25811	5.90792	5.87313	5.04973	5.24634	4.498	4.39567	4.498
42.m00040	42.m00040_at	0.0012188	4.09884	TGME49_025460	hypothetical protein	4.93593	4.87239	4.90476	4.92908	7.33785	7.12301	6.3249	6.99726	5.24703	6.03087	5.47771
42.m00049	42.m00049_at	0.000529866	3.39194	TGME49_025950	hypothetical protein	4.59474	4.38654	4.54117	4.16679	5.95366	6.40948	6.26955	6.10499	5.00537	5.34159	4.90257
42.m00078	42.m00078_at	0.00412237	2.59192	TGME49_026230	hypothetical protein	3.36992	3.61191	3.35491	3.37972	4.92187	5.34978	4.56522	4.37566	3.70601	4.2487	3.60245
42.m00083	42.m00083_at	0.00665209	2.56921	TGME49_027070	hypothetical protein	4.16679	3.96555	3.98611	3.86091	6.00177	5.49721	4.91734	5.00836	4.45456	4.37682	4.30139
42.m03277	42.m03277_at	0.00330435	3.87564	TGME49_023430	DnaJ domain-containing protein	3.67092	4.04515	3.44856	3.86594	5.55933	6.40804	5.13097	5.74997	4.03519	4.64119	3.90228
42.m03301	42.m03301_at	0.00947723	2.55097	TGME49_023700	LCCL domain-containing protein / F5/8 type C	5.21988	5.05376	4.90711	5.04566	6.68393	7.00783	6.20821	5.73064	5.32671	5.38262	5.38262
42.m03304	42.m03304_at	0.000202363	4.69515	TGME49_023720	hypothetical protein	6.05804	6.13278	6.28416	6.21176	8.6194	8.50081	8.27237	8.21884	6.99744	7.83039	7.05593
42.m03305	42.m03305_at	0.00258345	4.27198	TGME49_023740	hypothetical protein	4.0523	4.19079	4.02795	3.8898	5.84378	6.59247	5.47608	6.62813	4.42399	4.58605	4.58605
42.m03314	42.m03314_at	0.000848917	2.35245	TGME49_023870	hypothetical protein	3.82394	3.79557	3.89158	3.68012	4.97342	5.15752	4.75299	5.24393	4.15937	3.88702	3.95043
42.m03315	42.m03315_at	0.00224429	5.29416	TGME49_023890	hypothetical protein	4.08961	3.97165	4.65544	4.19297	6.18836	6.83235	6.16587	7.34069	5.00193	5.78283	5.24011
42.m03333	42.m03333_at	0.00332005	2.01982	TGME49_024080	kazal-type serine protease inhibitor domain	4.35311	4.05475	4.15677	4.20761	5.27917	5.10138	5.55509	4.8935	4.11681	4.72335	4.30494
42.m03358	42.m03358_at	0.00726682	2.56073	TGME49_024540	hypothetical protein	3.43478	3.51186	3.72611	3.51186	5.19922	5.45086	4.63345	4.3273	3.63716	4.45188	3.86134
42.m03362	42.m03362_at	0.00419782	3.13163	TGME49_024580	splicing factor, putative	5.85184	5.72706	5.65425	5.29972	7.26689	7.23702	6.71831	7.89829	5.73337	6.31666	6.00586
42.m03380	42.m03380_at	0.00121314	2.69987	TGME49_024810	hypothetical protein	4.63203	4.57639	4.56665	4.57492	6.41576	6.08336	5.70292	5.8795	5.15328	5.05095	4.93593
42.m03400	42.m03400_at	0.000303724	5.66039	TGME49_025030	myosin heavy chain, putative	4.99947	4.96758	4.87797	4.78562	7.34469	7.69284	7.04041	7.5563	5.34727	6.44503	5.79231
42.m03446	42.m03446_at	0.00941531	3.47254	TGME49_025760	hypothetical protein	4.0523	3.7742	4.25916	4.1512	6.36777	6.48785	5.65853	4.9067	4.53076	4.89668	4.58729
42.m03475	42.m03475_at	0.000835263	3.98031	TGME49_026050	hypothetical protein	6.94588	6.65443	6.70119	6.67371	8.42809	9.12483	8.45289	8.94094	7.30741	7.97851	7.30741
42.m03480	42.m03480_at	0.00156995	2.21029	TGME49_026100	copper-transporting ATPase 1, putative	4.4882	4.52141	4.61597	4.63063	5.87566	5.87313	5.3306	5.75376	4.58028	5.1062	4.80907
42.m03489	42.m03489_x_at	0.00436639	2.54789	TGME49_026320	hypothetical protein	5.87999	5.93107	6.10402	5.70493	7.04045	7.85701	6.93063	7.18914	6.13534	6.32973	6.29255
42.m03491	42.m03491_at	0.0012724	3.99704	TGME49_026350	hypothetical protein	5.69826	5.51087	5.72462	5.65607	7.90563	7.56651	7.07991	8.03349	5.819	6.79126	6.33934
42.m03515	42.m03515_at	0.00297284	2.15035	TGME49_026630	hypothetical protein	4.8147	4.67579	4.39098	4.68452	5.688	5.68518	5.48981	6.12129	4.69843	5.03008	4.81234
42.m03529	42.m03529_at	0.000761137	2.03237	TGME49_026780	zinc finger (C3HC4 RING finger) protein	4.87106	4.81135	4.79803	4.94937	5.78395	6.14	5.7897	5.80882	4.78615	5.31415	4.72056
42.m03564	42.m03564_at	0.000827819	3.22017	TGME49_027370	cocaine esterase-related	4.97619	4.74403	5.00561	5.43382	6.65029	6.70063	6.924	6.63328	5.5636	6.02109	5.62305
42.m03568	42.m03568_at	0.00267284	3.19947	TGME49_027400	hypothetical protein	5.32885	5.74553	5.64656	5.65439	6.90068	7.7383	6.90303	7.54465	5.84739	6.69832	6.09888
42.m03592	42.m03592_at	0.00561558	2.32023	TGME49_027900	hypothetical protein	5.78297	5.36293	5.46537	5.39384	6.14387	7.00718	6.78522	6.92592	5.49924	6.11469	5.6972
42.m03602	42.m03602_s_at	0.000185169	2.48883	NONE	hypothetical protein	4.77712	4.6725	4.7141	4.78239	6.16006	6.05607	6.06854	5.92333	4.84226	5.07026	5.04613
42.m03614	42.m03614_at	0.00471941	2.32032	TGME49_028220	zinc finger MYND domain-containing protein	4.17657	3.93535	4.04753	4.09635	5.57394	5.66382	4.85824	5.01708	4.38197	4.75945	4.45449
42.m03616	42.m03616_at	0.000303724	3.86251	TGME49_028240	hypothetical protein	4.37762	4.498	4.42428	4.04387	6.38905	6.17058	6.19085	6.39143	4.4119	4.7141	4.7141
42.m03630	42.m03630_at	0.00837634	2.55683	TGME49_028500	high-affinity cGMP-specific 3',5'-cyclic phosphodiesterase 9A, putative	3.89479	3.6069	4.04737	3.95282	6.00177	4.89351	5.04014	4.98389	4.16648	5.09863	4.16648
42.m03637	42.m03637_at	0.00307121	4.55403	TGME49_028750	protein kinase-PH domain-containing protein	4.90518	4.74343	4.67202	4.77208	6.4257	7.25475	6.44414	7.71671	5.12597	6.34813	5.37671
42.m05854	42.m05854_at	0.000846033	5.11489	TGME49_024790	GPI-anchored surface BSR4-related antigen	3.43988	3.2549	3.39326	3.46456	6.20151	5.99837	5.24459	5.52694	4.15367	4.76139	4.15367
42.m05862	42.m05862_at	0.000771422	5.00853	TGME49_028740	EF hand domain-containing protein	6.00944	5.83887	5.73656	5.56918	8.19108	7.85141	7.78595	8.62315	6.19578	6.92386	6.51557
42.m07381	42.m07381_x_at	0.00536309	2.52601	TGME49_028640	conserved hypothetical protein	4.62243	4.17101	4.57846	4.2888	5.78823	5.5782	5.32724	6.31445	4.63425	5.11871	4.78462
42.m07382	42.m07382_at	0.00426019	3.11769	TGME49_028440	hypothetical protein	3.43438	3.1405	3.2382	3.18176	5.27118	5.40167	4.36785	4.51603	3.50168	4.43388	3.74855
42.m07383	42.m07383_at	0.0029364	2.65083	TGME49_028280	hypothetical protein	5.43934	5.26221	5.09955	5.21849	6.77726	7.00783	6.11841	6.74188	5.66255	6.30148	5.95691
42.m07385	42.m07385_at	0.000303724	2.43179	TGME49_027880	hypothetical protein	3.72751	3.54722	3.6412	3.7813	5.03449	5.07143	4.8195	4.89987	4.12088	5.01818	4.12088
42.m07388	42.m07388_at	0.00717392	2.38322	TGME49_026930	hypothetical protein	3.83357	3.46738	3.79384	3.73797	4.66394	4.7712	4.76613	5.64312	4.03758	4.68103	4.06772
42.m07389	42.m07389_at	0.0049234	4.20475	TGME49_026880	conserved hypothetical protein	3.24749	3.20872	3.40442	3.25681	5.15273	5.7342	4.45024	6.06836	3.35538	3.95127	3.51186
42.m07398	42.m07398_at	0.0050635	3.69635	none	conserved hypothetical protein	5.08257	5.42255	4.87859	4.85457	6.91235	7.3176	6.10905	7.44368	5.85653	6.391	5.72037
42.m07403	42.m07403_at	0.00386235	3.05192	none	hypothetical protein	3.51604	3.47378	3.45551	3.57268	5.1132	5.80572	4.94449	4.59347	3.88903	4.4013	4.09019
42.m07405	42.m07405_at	0.00489771	3.76675	TGME49_023800	hypothetical protein	4.77733	4.68101	4.91599	5.02086	7.08461	7.14804	5.8026	7.01323	5.00097	5.70907	5.60168
42.m07407	42.m07407_s_at	0.000400247	4.00378	TGME49_023650	hypothetical protein	4.42112	4.12202	4.498	4.1631	6.51034	6.25016	6.04268	6.40649	4.69257	5.34781	4.86372
42.m07410	42.m07410_s_at	0.00182908	4.31976	NONE	hypothetical protein	4.54723	4.45668	4.51387	4.2508	7.03695	6.057	6.181	6.93745	4.46992	5.26859	4.74366
42.m07417	42.m07417_at	0.000202363	3.78902	none	conserved hypothetical protein	3.60401	3.51444	3.66095	3.39964	5.43116	5.38753	5.36536	5.68227	3.73926	3.99403	3.9774
42.m07420	42.m07420_at	0.00365045	4.26759	TGME49_027120	conserved hypothetical protein	4.62345	3.85651	3.95665	4.20335	6.72043	6.66471	6.08336	5.54513	4.91002	5.55245	4.91002
42.m07421	42.m07421_at	0.00168063	5.15086	TGME49_027130	conserved hypothetical protein	4.18395	3.75079	3.90416	4.01228	6.13262	6.79586	5.65796	6.72399	4.66154	5.00028	4.66154
42.m07429	42.m07429_at	0.000757457	2.58467	TGME49_028050	hypothetical protein	3.65231	3.61017	3.72467	3.85631	5.3349	4.86947	4.91651	5.2025	3.77201	3.98437	3.96445
42.m07430	42.m07430_at	0.00056406	5.6245	none	hypothetical protein	3.92815	4.03841	4.29215	4.12045	6.31187	7.11298	6.33314	6.58806	4.8105	5.77024	4.69071
42.m07433	42.m07433_at	0.00252935	3.7827	TGME49_028480	hypothetical protein	5.03004	5.07482	5.20102	4.63307	6.78056	7.43777	6.32699	7.0713	5.38893	6.44624	5.69567
42.m07434	42.m07434_s_at	0.0030902	3.29682	TGME49_028790	hypothetical protein	4.93593	4.86117	5.0514	4.55657	7.10231	6.81567	6.19153	6.17986	5.65247	6.34118	5.70977
42.m07439	42.m07439_at	0.00173912	4.30392	TGME49_023820	conserved hypothetical protein	5.60677	5.44852	5.32988	5.28985	7.97118	7.31078	6.93198	7.8837	5.98327	6.70951	6.08873
44.m00025	44.m00025_at	0.00250683	4.23256	TGME49_030540	hypothetical protein	3.53432	3.88423	3.68577	3.56196	6.25055	4.96955	5.80975	5.96254	4.2258	4.57107	4.28782
44.m02538	44.m02538_at	0.00654336	2.36689	TGME49_029370	hypothetical protein	4.80744	4.98859	4.82576	4.87824	6.51854	6.24685	6.25468	5.45193	5.14593	5.29193	5.24011
44.m02551	44.m02551_at	0.000202769	2.0767	none	hypothetical protein	5.26611	5.33896	5.44503	5.27675	6.45512	6.43095	6.33031	6.32765	5.35596	5.62203	5.69428
44.m02559	44.m02559_at	0.00432395	2.77977	TGME49_029720	neurofilament triplet H protein-related	4.24049	4.36911	4.46206	4.42427	5.9829	5.57632	5.37961	6.45696	4.27697	4.62689	4.54345
44.m02561	44.m02561_at	0.00177391	2.79903	TGME49_029780	galactokinase, putative	5.74224	5.40462	6.00512	6.08111	7.38768	7.30132	7.01595	7.46784	6.45122	6.57319	6.67182
44.m02572	44.m02572_at	0.000202769	2.42099	TGME49_030020	kinesin motor domain-containing protein	3.75626	3.80476	3.83725	3.82289	5.16161	5.1654	4.90333	5.09321	4.26068	4.62689	4.58512
44.m02576	44.m02576_at	0.00720753	3.01275	TGME49_030080	DNA polymerase theta, putative	3.82629	3.67983	3.57756	3.56795	5.96053	4.86212	4.6485	5.5448	4.10844	4.26083	4.10844
44.m02617	44.m02617_at	0.00838398	2.37617	TGME49_030830	dynein heavy chain, putative	3.8936	3.91	3.91287	4.11513	5.68506	5.10138	4.55388	5.48581	4.10844	4.11513	4.06912
44.m02620	44.m02620_at	0.005002	2.12259	TGME49_030880	glutamic acid-rich protein, putative	5.67012	5.93619	5.62732	5.93619	7.19425	7.00783	6.40425	6.90678	5.93619	5.93619	5.81262
44.m02622	44.m02622_at	0.00179853	3.6503	TGME49_030900	hypothetical protein	4.7801	4.91542	4.88202	4.89541	7.11977	6.95338	6.08336	6.7885	5.676	6.08325	5.676
44.m02649	44.m02649_at	0.0061048	2.66187	TGME49_031200	hypothetical protein	5.34067	5.45894	5.54149	5.5704	6.98186	7.25912	6.14372	7.17658	5.72774	6.07321	5.96577
44.m02654	44.m02654_at	0.00282823	2.06552	TGME49_031240	chromatin assembly factor 1 subunit, putative	5.47898	5.31279	5.2118	4.97677	6.3937	6.52484	6.20821	6.03961	5.43256	5.26101	5.4732
44.m02656	44.m02656_at	0.000299468	3.46745	TGME49_031360	hypothetical protein	5.71203	5.64614	5.6943	5.52009	7.378	7.4862	7.21257	7.67129	6.09073	6.75298	5.93195
44.m02670	44.m02670_at	0.00135774	2.09494	TGME49_031750	hypothetical protein	5.66939	5.42255	5.40869	5.47112	6.65029	6.50332	6.30407	6.78169	5.51005	6.00362	5.54011
44.m02671	44.m02671_at	0.0012188	3.50859	TGME49_031770	tubulin alpha chain, putative	5.00812	4.97124	4.52528	4.46951	6.62109	6.44443	6.26473	6.88747	5.21812	6.03081	5.42268
44.m02675	44.m02675_at	0.00103837	2.73441	TGME49_031810	hypothetical protein	4.04277	4.10201	4.04277	3.92135	5.39107	5.45982	5.1902	5.87272	4.75448	4.79757	4.65548
44.m02694	44.m02694_at	0.000185169	3.81879	TGME49_032010	hypothetical protein	4.97316	4.78758	4.90266	4.91473	6.68154	6.88147	6.96958	6.77801	5.18838	6.29427	5.6495
44.m02757	44.m02757_at	0.00424029	2.11857	TGME49_032970	hypothetical protein	5.99055	6.19247	6.15853	6.03743	7.5609	6.75045	7.10079	7.29918	5.80735	6.17496	6.18741
44.m02765	44.m02765_at	0.000446029	3.32674	TGME49_033070	phosphodiesterase, putative	3.41933	3.25998	3.34214	3.3967	4.94378	5.39384	4.83879	5.17818	3.63587	3.67439	3.58136
44.m02769	44.m02769_at	0.000612013	3.40735	TGME49_033130	adenosine transporter, putative	3.79258	3.7591	3.62054	3.61071	5.41614	5.14862	5.45893	5.83384	4.10844	4.76019	4.22087
44.m02771	44.m02771_at	0.00367173	2.35819	TGME49_033160	hypothetical protein	7.8596	7.62717	7.60943	7.57093	9.36321	8.58578	8.64409	9.02478	7.91598	8.04823	8.08713
44.m02776	44.m02776_at	0.000253712	5.60859	TGME49_033210	hypothetical protein	4.5383	4.45592	4.30453	4.48668	7.20357	6.9697	6.58192	6.9808	5.0943	6.11761	5.46174
44.m02779	44.m02779_at	0.00761334	3.10248	TGME49_033250	hypothetical protein	3.57288	3.2549	3.14082	3.29558	4.88412	5.06079	4.17373	5.67922	3.59977	4.11618	3.6454
44.m02781	44.m02781_at	0.0051411	2.71285	TGME49_033270	MORN repeat-containing protein	3.96134	3.73943	3.78481	3.69803	5.03436	5.87313	4.71837	5.31699	3.7371	4.0523	4.23696
44.m02782	44.m02782_at	0.00624258	2.93397	TGME49_033280	hypothetical protein	4.1269	4.10299	4.54287	4.29102	6.59516	5.68607	5.34138	5.65259	4.49772	5.26859	5.00337
44.m02783	44.m02783_at	0.000218301	5.16512	TGME49_033290	hypothetical protein	3.72648	3.77314	3.72836	3.55547	6.10213	6.33322	5.77526	6.04805	4.25762	4.62689	4.62689
44.m02795	44.m02795_at	0.0026891	2.47023	TGME49_033440	hypothetical protein	5.0132	4.83641	4.71993	4.51304	5.96393	5.9475	6.52214	5.8676	5.02136	6.17804	5.50283
44.m02804	44.m02804_at	0.00250683	2.78421	TGME49_033540	integral membrane transporter	4.19941	4.01236	4.40808	4.2477	5.76492	5.71472	5.19745	6.09955	4.24113	4.56168	4.40808
44.m02806	44.m02806_at	0.000603357	4.67361	TGME49_033560	hypothetical protein	4.66838	4.6331	4.68097	4.78352	6.9006	6.533	6.82039	7.41013	5.39384	5.66419	5.47287
44.m02823	44.m02823_at	0.00209177	4.49857	TGME49_033920	zinc finger (C3HC4 RING finger) protein, putative	4.16679	4.2908	4.38595	4.37404	6.66716	6.70786	5.65439	6.86604	4.73561	4.87339	4.69365
44.m02825	44.m02825_at	0.00349873	3.42712	TGME49_033950	hypothetical protein	3.87459	3.80782	3.81824	3.78718	5.55318	6.37695	5.15968	5.30602	4.03758	4.74526	4.12952
44.m02826	44.m02826_at	0.00474793	3.51807	TGME49_033960	hypothetical protein	5.47067	5.26211	4.67328	5.15942	7.19586	7.53868	6.3594	6.73068	5.46972	6.38359	5.89604
44.m04609	44.m04609_at	0.00179445	3.22193	TGME49_029270	hypothetical protein	2.95759	3.22124	2.91016	2.89444	4.79194	4.42428	4.3373	5.18161	3.46054	3.75542	3.46054
44.m04612	44.m04612_at	0.00219236	4.04162	TGME49_030390	hypothetical protein	4.54906	4.28933	4.06539	3.55537	6.57572	5.83343	6.13691	5.97282	4.97361	5.24213	5.04613
44.m04614	44.m04614_at	0.0010461	3.03995	TGME49_030930	hypothetical protein	4.73547	4.65957	4.72864	4.78251	6.01709	6.62275	6.08336	6.59916	4.83054	5.72478	5.27979
44.m04629	44.m04629_at	0.00416008	2.57592	none	hypothetical protein	4.3779	4.53545	3.97539	3.6317	5.52011	5.25451	5.52367	5.6825	4.54944	4.59175	4.79532
44.m04635	44.m04635_at	0.008385	2.77304	TGME49_032470	hypothetical protein	4.31041	4.51698	3.96152	4.04177	5.27859	5.59352	5.37478	6.46966	4.40775	4.54345	4.54345
44.m04644	44.m04644_at	0.00691843	2.62996	TGME49_033150	hypothetical protein	3.83033	4.49411	4.10677	4.06438	5.62326	4.87709	5.6101	5.96529	4.40986	4.61956	4.48668
44.m04647	44.m04647_at	0.00214248	3.11085	TGME49_033430	hypothetical protein	4.06338	3.76586	3.76586	3.65459	5.68131	5.39384	4.92395	5.79983	4.09526	4.4111	4.36694
44.m04652	44.m04652_at	0.00164176	6.7306	TGME49_033940	leucine rich repeat protein, putative	4.25731	3.58422	3.63072	3.6173	6.9024	6.81414	5.68195	6.694	4.81672	5.94506	4.75619
44.m04659	44.m04659_at	0.00211764	5.01628	TGME49_033120	hypothetical protein	4.51289	4.64419	4.67963	4.75816	7.7774	7.03894	6.39091	6.69408	4.75305	5.85587	5.33287
44.m04661	44.m04661_at	4.13699e-05	2.69531	TGME49_033090	exonuclease, putative	4.11812	4.02939	4.12364	4.073	5.5578	5.50303	5.55278	5.45233	4.24113	4.4587	4.4587
44.m04666	44.m04666_at	0.00782457	2.67956	TGME49_032400	PAN domain-containing protein	5.03726	5.13315	4.98149	5.23863	7.09663	6.87511	5.92111	6.18566	5.33287	6.13564	5.33287
44.m04676	44.m04676_at	0.00536121	3.44772	TGME49_030530	hypothetical protein	3.29083	3.21536	3.27129	3.19792	5.25126	4.69653	4.36785	5.80232	3.43041	3.63238	3.57611
44.m04680	44.m04680_at	0.00600625	3.14114	none	hypothetical protein	4.93593	5.45425	5.88804	5.29641	6.85016	7.31655	6.4966	7.51648	5.39316	6.3539	5.90015
44.m04685	44.m04685_at	0.000400247	3.9117	TGME49_029730	hypothetical protein	5.08994	5.12401	5.00099	4.7712	7.23267	6.81077	6.75497	7.05893	5.49337	5.91683	5.38302
44.m04696	44.m04696_at	0.000631375	3.62929	TGME49_029150	hypothetical protein	5.51887	5.46895	5.46537	5.13869	7.37558	7.53362	6.91471	7.20671	5.63403	6.42172	5.98327
44.m05902	44.m05902_at	0.00326171	3.33526	TGME49_032140	hypothetical protein	5.03032	5.17864	5.12837	4.97795	7.51796	6.76428	6.28299	6.70124	5.32869	5.77908	5.55377
44.m05903	44.m05903_at	0.000713275	2.66635	TGME49_031930	hypothetical protein	4.61492	4.78758	4.75892	4.47341	6.04182	6.31384	5.81733	6.12129	4.80728	5.55473	4.93173
44.m05904	44.m05904_at	0.00678443	2.64048	TGME49_031470	hypothetical protein	3.35406	2.97833	3.12885	3.17738	5.02867	3.85518	4.54175	4.81623	3.45386	3.91385	3.43843
44.m05920	44.m05920_at	0.00943004	2.87137	none	conserved hypothetical protein	4.0204	4.05677	3.7879	4.00972	5.62786	6.13812	4.62191	5.57387	4.43178	4.94899	4.54796
44.m05921	44.m05921_at	0.0011256	4.97652	TGME49_030620	methyltransferase-related	4.24851	4.32222	4.36767	3.90747	7.07329	6.57468	6.0072	6.45125	4.92702	5.91339	5.18572
44.m05922	44.m05922_at	0.000202769	5.43874	none	hypothetical protein	4.99739	4.90668	4.67059	4.7141	7.54629	7.12264	7.18434	7.20859	5.28509	6.50366	5.7686
44.m05924	44.m05924_at	0.00354885	5.13176	TGME49_031610	ATP:guanido phosphotransferase	4.37762	4.10276	4.23353	3.8572	6.63124	6.4594	5.61799	7.3003	4.92783	5.44496	4.92783
44.m05926	44.m05926_at	0.00473826	3.41776	TGME49_031860	conserved hypothetical protein	5.09777	5.14506	4.0523	4.19508	6.42018	6.34401	6.20655	6.61168	4.73102	5.09777	5.01518
44.m05938	44.m05938_at	0.0061048	2.44248	TGME49_029300	hypothetical protein	3.73699	3.87085	3.70601	3.69827	5.64759	5.13922	4.82032	4.55839	3.82928	3.78517	3.87011
455.m00012	455.m00012_at	0.00173763	2.82496	none	hypothetical protein	4.93593	4.96589	4.80084	4.75816	6.73582	6.37961	5.89371	6.44459	5.08506	5.98327	4.96328
46.m01591	46.m01591_at	0.00801276	2.47752	TGME49_034220	erythrocyte membrane-associated antigen-related	4.83327	4.72185	4.89037	4.342	6.03593	5.45873	5.9365	6.59193	4.86372	4.80919	4.55152
46.m01593	46.m01593_at	0.00211212	4.27446	TGME49_034240	hypothetical protein	4.11749	3.96072	4.42762	4.17738	6.30525	6.71454	5.5454	6.501	4.83556	5.07888	4.83556
46.m01600	46.m01600_at	0.00533958	3.07416	TGME49_034370	surface antigen, putative	3.62193	3.71735	3.48535	3.11186	4.38197	5.57417	5.23046	5.23067	4.24113	4.51304	4.24113
46.m01605	46.m01605_at	0.000603357	3.35646	TGME49_034410	hypothetical protein	6.86394	6.78475	6.77216	6.64079	8.33149	8.76164	8.22195	8.73432	7.33772	7.78804	7.43032
46.m01618	46.m01618_at	0.00639981	2.20826	TGME49_034570	peroxisomal multifunctional enzyme type 2	5.43447	5.49419	5.3864	5.78531	6.76884	6.6464	6.15956	7.0972	6.02657	5.86149	5.56684
46.m01622	46.m01622_at	0.000369097	7.59305	TGME49_034700	PHD-finger domain-containing protein	4.75816	4.86792	4.76087	4.72912	7.89879	7.75702	7.15002	8.00895	5.54815	6.65579	5.91406
46.m01623	46.m01623_s_at	0.000569652	3.37332	TGME49_034810	hypothetical protein	5.33489	5.60706	5.40314	5.43813	7.28392	7.20282	6.84545	7.46771	5.72151	6.52001	5.87313
46.m01638	46.m01638_at	0.00702982	3.754	TGME49_035190	hypothetical protein	4.55025	4.68654	4.47328	4.60399	5.90472	7.17818	5.81	7.05487	5.09818	5.51792	5.09023
46.m01639	46.m01639_at	0.00443032	3.09184	TGME49_035200	PAN domain-containing protein	4.216	3.88681	4.13146	3.96165	5.76608	6.34546	5.48929	5.10895	4.37219	5.44681	4.53728
46.m01653	46.m01653_at	0.000634286	4.38965	TGME49_035480	pantothenate kinase-related	3.57715	3.69226	3.33363	3.57715	5.53945	5.77465	5.31141	6.09111	3.97108	4.42984	4.10844
46.m01659	46.m01659_at	0.00532117	2.82528	TGME49_035600	hypothetical protein	3.72493	3.42194	3.46456	3.41838	4.99555	4.4146	4.95504	5.6582	3.58886	4.62682	3.72159
46.m01665	46.m01665_x_at	0.00691156	2.52843	TGME49_035670	hypothetical protein	5.1943	5.40233	5.59984	5.58058	6.98242	7.33988	6.25519	6.55252	5.67532	5.85049	5.63869
46.m01693	46.m01693_at	0.00159446	5.81513	TGME49_036240	cyclin g-associated kinase, putative	6.26103	5.82707	5.96913	5.67841	8.91547	8.58277	7.68731	8.70934	6.63429	7.26009	6.88842
46.m01694	46.m01694_at	0.00372937	2.89647	TGME49_036250	conserved hypothetical protein	6.54422	6.8842	6.18103	6.72468	8.27797	7.88014	7.74806	8.56516	6.94616	6.83559	6.98153
46.m01710	46.m01710_x_at	0.00222429	2.07008	TGME49_036780	zinc finger (C3HC4 RING finger) protein, putative	5.03527	4.7009	5.04613	4.89964	5.8084	6.21762	5.74938	6.1053	5.04613	5.66787	4.78834
46.m01714	46.m01714_at	0.00162999	2.99708	TGME49_036850	hypothetical protein	4.58774	4.57613	4.78913	4.92429	6.49691	6.08336	5.96152	6.66973	5.18014	5.49444	5.19367
46.m01723	46.m01723_at	0.00312407	3.0913	TGME49_036970	SNF2 helicase, putative	5.90915	6.22528	6.71244	6.34813	7.97671	8.16036	7.41811	8.15267	7.07752	7.68733	6.9622
46.m01732	46.m01732_at	0.00478327	3.28879	TGME49_037080	hypothetical protein	4.00952	3.46339	3.39223	3.53673	5.00643	4.88914	5.3401	6.03642	3.96845	4.04045	3.79884
46.m01735	46.m01735_at	0.000930737	2.53525	TGME49_037100	conserved hypothetical protein	5.29461	5.27505	5.24058	4.99674	6.39891	6.39609	6.50892	6.87156	5.22375	5.75863	5.20996
46.m01749	46.m01749_at	0.00279808	2.46935	TGME49_037420	hypothetical protein	3.48212	3.3608	3.48212	3.45828	5.03329	4.7712	4.22603	4.96931	3.73397	3.98814	3.65235
46.m01755	46.m01755_at	0.00416008	2.00854	TGME49_037480	ImpB/MucB/SamB family domain-containing protein	3.4915	3.31557	3.1181	3.36318	4.72005	4.36885	4.13637	4.08768	3.28372	3.8841	3.49912
46.m01759	46.m01759_at	0.00698666	2.44297	TGME49_037550	KH domain-containing protein	4.02481	4.02287	3.93242	4.02139	5.81344	5.35549	4.62191	5.36519	4.16679	4.58931	4.12238
46.m01762	46.m01762_at	0.00842032	2.14304	TGME49_037590	hypothetical protein	2.9858	3.09345	2.94715	3.0447	4.35211	4.61018	3.6317	3.87576	3.07506	3.25086	3.1405
46.m02874	46.m02874_at	0.00236714	2.67291	TGME49_034960	hypothetical protein	3.36146	3.60323	3.7242	3.86763	5.28165	5.16816	4.58822	5.19214	3.69037	3.75665	3.91312
46.m02917	46.m02917_at	0.00084882	2.22673	TGME49_037290	hypothetical protein	5.18212	5.19475	5.15732	5.32354	6.43375	6.2022	6.20821	6.63328	5.4146	5.78295	5.41802
46.m02919	46.m02919_at	0.00643659	2.1603	TGME49_035890	hypothetical protein	5.92765	5.69211	5.37065	5.68404	6.54514	6.82499	6.49398	7.25528	5.48303	5.92765	5.92765
46.m03659	46.m03659_at	0.00652497	3.0511	TGME49_037450	SCP extracellular domain containing protein	5.98257	5.62122	6.32803	5.93936	8.20409	6.99178	7.31611	7.79651	6.23118	6.90777	6.39171
46.m03661	46.m03661_at	0.004496	3.56397	TGME49_037060	hypothetical protein	3.68078	3.72481	3.6517	3.68332	5.83127	4.8133	5.23804	6.19194	4.10844	4.62668	4.14094
46.m03664	46.m03664_at	0.00100758	3.59651	TGME49_036600	hypothetical protein	3.33202	3.1405	3.16374	3.07083	5.0001	5.10756	4.56179	5.42401	3.53915	3.78574	3.62033
46.m03675	46.m03675_at	0.000509022	3.86459	TGME49_034590	conserved hypothetical protein	4.7336	4.80442	4.64445	4.62191	6.99307	6.48217	6.35223	6.77817	5.05642	6.17932	5.05905
46.m03681	46.m03681_at	0.00294153	2.95968	TGME49_035180	hypothetical protein	3.86096	4.0867	3.87553	3.8531	5.87517	5.36171	4.91904	5.78212	4.19255	4.82888	4.42428
46.m03688	46.m03688_at	0.00199088	2.61585	TGME49_036270	conserved hypothetical protein	5.58754	5.1653	5.48782	5.24448	7.14055	6.49277	6.5682	6.83275	5.7686	6.41012	5.84518
46.m03693	46.m03693_at	0.00194296	2.35065	TGME49_037290	sensory box histidine kinase PhoR-related	4.43919	4.40211	4.04128	4.02524	5.58209	5.33148	5.2276	5.6989	4.62112	5.11374	4.71711
46.m03694	46.m03694_at	0.00179264	3.24947	TGME49_036230	hypothetical protein	4.09332	4.36302	4.41978	4.57376	5.93941	6.53244	5.65755	6.12129	4.78883	4.95722	4.64729
48.m00178	48.m00178_at	0.00408418	2.91333	TGME49_037840	hypothetical protein	3.03553	3.07402	3.17125	3.10056	4.65877	5.1135	3.94929	4.83047	3.29527	3.32568	3.45484
48.m00179	48.m00179_at	0.00165695	4.16601	TGME49_037870	hypothetical protein	5.92689	6.05017	5.69381	5.61224	8.29458	7.42174	7.57215	8.22931	6.58847	6.66763	6.58847
49.m00036	49.m00036_at	0.000924907	4.54981	TGME49_042390	enoyl-CoA hydratase/isomerase family protein,	4.28411	4.37219	4.74906	4.55038	6.52748	6.49499	6.44141	7.23507	5.04268	5.38211	4.9232
49.m00046	49.m00046_at	0.00366929	3.10171	TGME49_043500	serine/threonine-protein kinase, putative	5.02817	4.70933	4.5023	4.97396	7.02845	6.42681	6.3402	5.95057	5.39384	5.7203	5.09888
49.m03092	49.m03092_at	0.00517511	3.57911	TGME49_038210	microneme protein, putative	4.93593	4.48351	4.13836	4.37762	6.66719	6.55011	5.49915	6.57737	4.98568	4.68358	4.98568
49.m03093	49.m03093_at	0.00752602	2.26407	TGME49_038220	microneme protein, putative	3.51413	3.42194	3.45482	3.64864	4.87952	4.84458	4.01766	5.01345	3.66201	3.87052	3.77997
49.m03102	49.m03102_at	0.0072476	2.55019	TGME49_038440	SRS domain-containing protein	4.81223	4.89774	4.93959	5.14277	6.47037	6.55356	5.54415	6.62664	5.27848	5.87823	5.48303
49.m03103	49.m03103_at	0.0013901	3.89082	TGME49_038460	SRS domain-containing protein	3.64842	3.6186	3.50764	3.49851	5.32303	5.5179	5.13687	6.13566	4.02362	4.87116	4.37219
49.m03105	49.m03105_at	0.00133167	3.62845	TGME49_038480	SRS domain-containing protein	3.41571	3.19366	3.51032	3.4049	5.25481	5.41643	4.6946	5.59617	3.83714	4.29993	3.95036
49.m03106	49.m03106_at	0.00297029	3.11856	TGME49_038490	SRS domain-containing protein	3.927	4.32716	4.75105	4.25916	6.35455	5.64656	6.11344	5.71335	4.62689	4.98445	4.73573
49.m03107	49.m03107_at	0.000444287	4.18562	TGME49_038500	hypothetical protein	4.8026	4.32656	4.37094	4.25916	6.43262	6.61291	6.28628	6.68923	4.68311	4.93802	5.014
49.m03109	49.m03109_at	0.00245699	2.46434	TGME49_038520	hypothetical protein	3.78574	3.50514	3.57712	3.73656	4.82522	5.1375	4.55169	5.29497	4.11293	4.2809	4.29917
49.m03111	49.m03111_s_at	0.00159714	4.79096	TGME49_038640	hypothetical protein	4.30528	4.34854	4.25615	4.23824	7.11431	6.87405	6.17484	6.02627	4.56451	5.53997	4.82386
49.m03121	49.m03121_at	0.002216	3.47102	TGME49_038980	retinitis pigmentosa GTPase regulator, putative	4.12955	4.01513	4.01525	4.03868	5.8859	6.26819	5.17714	6.04881	4.30887	4.83744	4.35538
49.m03135	49.m03135_at	0.00782189	2.28758	TGME49_039270	hypothetical protein	8.0463	7.87763	7.86228	7.18203	9.19787	8.6675	8.71362	9.16454	8.30082	8.36522	8.31301
49.m03145	49.m03145_at	0.00162404	2.93332	TGME49_039410	RNA recognition motif	6.65197	6.33591	6.47424	6.31115	7.67929	7.8915	7.95151	8.4611	6.93507	7.24579	6.70553
49.m03163	49.m03163_at	0.0038985	2.13288	TGME49_039660	hypothetical protein	3.53218	3.50637	3.5614	3.50105	4.95674	4.67988	4.13211	4.70348	3.63587	4.16012	3.56046
49.m03200	49.m03200_at	0.00988839	2.40487	TGME49_040320	hypothetical protein	3.8774	3.86688	3.92022	3.8811	4.82523	5.39384	4.59611	5.79427	3.89967	4.33928	4.06416
49.m03201	49.m03201_at	0.00741997	3.01869	TGME49_040330	hypothetical protein	3.62193	4.06762	4.18121	4.05537	5.7594	5.70008	4.75285	6.08948	4.11021	4.39211	4.28674
49.m03202	49.m03202_at	0.00123663	2.95597	TGME49_040340	hypothetical protein	4.69817	4.59625	4.46548	4.32131	6.00177	5.88923	5.92258	6.52215	4.81186	4.85615	4.85615
49.m03203	49.m03203_at	0.00296887	3.33334	TGME49_040350	hypothetical protein	3.51168	3.34044	3.36557	3.30743	5.20498	5.38728	4.39434	5.48639	3.63587	4.09251	3.62618
49.m03207	49.m03207_at	0.00464626	2.35079	TGME49_040390	protein kinase domain-containing protein	3.46456	3.69158	3.80638	3.85595	5.14366	5.36825	4.62191	4.61724	3.84336	4.03758	3.7773
49.m03208	49.m03208_at	0.00514101	2.94786	TGME49_040400	hypothetical protein	4.92454	5.04051	4.98623	5.07309	7.33028	6.05669	6.39361	6.48247	5.15502	5.67685	5.09023
49.m03234	49.m03234_at	0.00946078	4.40852	TGME49_040790	dynein light chain, putative	5.49199	5.54035	5.3111	5.37182	6.30972	7.98078	7.59417	8.39178	6.13534	6.46762	6.2423
49.m03237	49.m03237_at	0.000369097	2.65476	TGME49_040830	hydrolase, alpha/beta fold family domain-containg	5.50392	5.40986	5.17864	5.43837	6.92458	6.75045	6.64393	6.84615	5.50632	6.29255	5.58553
49.m03278	49.m03278_at	0.00329994	4.45825	TGME49_042250	hypothetical protein	4.4501	4.5756	4.50163	4.41272	7.01351	7.23702	5.77557	6.53986	5.07613	5.68952	5.22078
49.m03286	49.m03286_at	0.00069781	4.95842	TGME49_042360	TPR domain-containing protein	3.94355	3.78574	4.34502	4.23343	6.55051	6.75045	6.08896	6.15735	4.79622	4.98411	4.99876
49.m03294	49.m03294_at	0.00776617	2.17589	TGME49_042590	hypothetical protein	5.24004	5.42485	5.21979	5.29157	6.70765	6.6093	5.76551	6.58022	5.43032	5.52494	5.60168
49.m03297	49.m03297_at	0.00237463	2.44366	TGME49_042620	hypothetical protein	3.63648	3.72805	3.85438	3.88692	5.27587	5.27438	4.58404	5.12771	3.94204	3.82592	3.85592
49.m03310	49.m03310_at	0.00405166	2.63589	TGME49_042750	conserved hypothetical protein	4.54856	4.19786	4.31289	4.32285	5.82852	5.86018	5.14076	6.14588	4.69891	4.8049	4.69079
49.m03322	49.m03322_at	0.00537222	3.69168	TGME49_043000	hypothetical protein	3.26663	3.12815	3.16643	3.07816	5.82924	4.69525	4.3325	5.31949	3.49912	4.03758	3.56479
49.m03323	49.m03323_at	0.00513309	3.15998	TGME49_043110	hypothetical protein	3.59192	3.36678	3.72572	3.75611	5.09942	5.71555	4.5622	5.70302	3.82634	4.08028	3.71238
49.m03324	49.m03324_at	0.000326954	4.85759	TGME49_043120	hypothetical protein	3.81272	3.73939	3.4049	3.46456	6.02966	6.07794	5.6461	5.78884	4.10844	4.74403	4.10844
49.m03325	49.m03325_at	0.00116132	4.93543	TGME49_043130	hypothetical protein	4.2809	3.7479	3.78574	3.67831	6.19038	6.08336	5.7298	6.70202	4.85615	5.53761	4.76666
49.m03326	49.m03326_at	0.000756088	6.41903	TGME49_043140	hypothetical protein	4.39518	4.29529	4.35134	3.80291	7.01899	7.10172	6.2976	7.15585	4.85429	5.61643	5.22157
49.m03329	49.m03329_at	0.00297397	3.14003	TGME49_043170	hypothetical protein	4.0052	4.17386	3.92036	3.97189	5.7836	5.54562	5.11283	6.23236	4.47239	4.78669	4.38574
49.m03330	49.m03330_at	0.00119494	3.13838	TGME49_043180	hypothetical protein	3.05058	3.26045	3.2695	3.33839	5.20085	5.10138	4.49247	4.72431	3.51186	3.73059	3.51186
49.m03331	49.m03331_at	0.00278452	4.31862	TGME49_043190	hypothetical protein	4.09172	4.14892	4.14892	4.08077	6.60176	6.70878	5.38936	6.21271	4.56451	5.17032	4.72384
49.m03362	49.m03362_at	0.00638181	2.83559	TGME49_043660	GMC oxidoreductase, putative	3.65477	3.81164	3.71997	3.70912	5.54397	5.64656	4.41789	5.30169	4.32682	5.04371	4.32682
49.m03385	49.m03385_at	0.000640533	4.39816	TGME49_044040	hypothetical protein	4.635	4.78082	4.64977	4.24324	6.81595	7.07422	6.50226	6.46401	5.33647	6.32547	5.29134
49.m03386	49.m03386_at	0.00146746	3.807	TGME49_044050	hypothetical protein	3.90485	4.12418	4.05639	3.83917	6.18978	6.04066	5.2875	6.12129	4.47425	4.97866	4.72214
49.m03396	49.m03396_at	0.00136609	3.56992	TGME49_044180	microneme protein, putative	4.70763	4.61242	4.52011	4.75452	7.00494	6.50978	6.05027	6.37324	4.70763	5.20913	5.09023
49.m03404	49.m03404_at	0.00825361	2.31455	TGME49_044360	conserved hypothetical protein	3.86605	4.18637	3.60186	3.64813	5.61239	5.051	4.69684	4.78509	4.18637	4.74403	4.18637
49.m03442	49.m03442_at	0.00464333	2.85294	TGME49_045020	hypothetical protein	5.45369	5.50307	5.27138	5.38032	7.17927	6.65018	6.36095	7.46784	6.30947	6.54513	6.2757
49.m03443	49.m03443_s_at	0.00261001	4.1938	TGME49_045230	hypothetical protein	4.01801	4.65168	4.286	3.95011	5.79943	6.62822	5.973	6.77817	4.7712	4.72835	4.73331
49.m05645	49.m05645_at	0.000985331	3.35471	TGME49_038930	hypothetical protein	5.45849	5.27632	5.54724	5.30183	7.36004	6.90733	6.8239	7.47736	5.52884	6.27515	5.77849
49.m05654	49.m05654_at	0.00144538	4.92547	TGME49_039470	hypothetical protein	4.90843	5.03155	4.37368	4.73806	7.10353	7.43893	6.44141	7.26889	5.07207	5.90711	5.50527
49.m05657	49.m05657_at	0.00124199	2.2733	TGME49_039670	hypothetical protein	4.21705	4.26454	4.13675	4.2908	5.42526	5.06102	5.62267	5.53934	4.59032	4.59032	4.70275
49.m05658	49.m05658_at	0.000421534	5.1574	TGME49_039700	hypothetical protein	4.7141	4.81745	4.78758	4.71949	6.9839	7.52385	6.75045	7.24701	5.5864	6.38309	5.51887
49.m05662	49.m05662_at	0.00444165	2.67939	TGME49_039730	junctophilin-like 1 protein-related	4.85587	4.48294	5.05945	4.78054	6.18978	6.01966	5.86085	6.79614	5.00504	5.50496	5.33287
49.m05670	49.m05670_at	0.00887418	2.45272	TGME49_040420	hypothetical protein	3.29982	3.17984	3.3395	3.27911	3.87832	4.61737	4.60208	5.17801	3.63587	3.83756	3.55902
49.m05684	49.m05684_at	0.00672206	2.44141	TGME49_041120	hypothetical protein	3.59348	3.61649	3.71672	3.50522	5.30452	5.28875	4.33192	4.65758	3.41419	4.26173	3.72704
49.m05690	49.m05690_at	0.00100758	6.06548	TGME49_042310	hypothetical protein	3.36318	3.45572	3.35098	3.29742	6.60014	6.16254	5.4208	5.68631	4.26982	4.50806	4.17196
49.m05691	49.m05691_at	0.0012459	4.23847	TGME49_042370	hypothetical protein	3.15415	3.24477	2.80171	3.40813	5.1098	5.73983	5.24158	4.85172	3.7233	4.09252	3.68252
49.m05692	49.m05692_at	0.00140554	2.79847	TGME49_042400	calcium-dependent protein kinase, putative /	3.6611	3.62002	3.7242	3.76372	4.8161	5.30727	5.01832	5.5659	3.75271	4.85369	4.44751
49.m05696	49.m05696_at	0.00149494	2.50361	TGME49_042720	hypothetical protein	5.91484	6.07372	5.95594	5.91826	7.61745	7.45296	7.09923	6.98915	6.16768	6.31175	6.50845
49.m05700	49.m05700_at	0.00219236	3.70318	TGME49_042450	hypothetical protein	5.0212	4.84757	4.75816	4.8872	7.1245	7.10308	6.08336	6.75823	5.07581	6.19633	5.38477
49.m05706	49.m05706_at	0.00144086	2.19516	TGME49_042770	hypothetical protein	4.1132	4.25221	4.11962	4.52532	5.34784	5.54926	5.16509	5.48546	4.40575	4.67132	4.67818
49.m05709	49.m05709_at	0.00214248	4.12652	TGME49_043300	hypothetical protein	4.07011	4.32859	4.18159	4.03226	6.17603	6.66756	5.48303	6.46562	4.64098	4.93428	4.64098
49.m05716	49.m05716_at	0.00985349	2.97643	TGME49_043970	hypothetical protein	6.79873	7.18842	6.47984	6.683	8.92536	7.52576	8.34159	8.65162	7.09664	7.18842	7.18842
49.m05730	49.m05730_at	0.00860091	2.87423	TGME49_044490	insulin-degrading enzyme, putative	5.97102	5.97102	5.0798	5.25871	7.45578	7.01093	6.54156	7.36498	5.61397	6.10112	5.8521
49.m05736	49.m05736_at	0.00385211	3.65142	TGME49_044730	hypothetical protein	4.08942	4.47719	5.15903	4.20857	6.81238	6.43968	6.06413	6.09185	5.18521	5.36149	5.36149
49.m05738	49.m05738_at	0.00537222	3.06251	TGME49_039470	hypothetical protein	5.10138	4.67265	5.03782	4.90945	6.31787	7.33448	6.11657	6.41125	5.31469	5.40788	5.42072
49.m07183	49.m07183_at	0.000826133	2.02673	TGME49_044220	conserved hypothetical protein	3.46456	3.59414	3.43256	3.36407	4.37779	4.31855	4.5563	4.67931	3.34247	3.90417	3.85592
49.m07185	49.m07185_at	0.000924907	2.0074	TGME49_043790	conserved hypothetical protein	5.50523	5.36149	5.51197	5.43348	6.1972	6.51531	6.49262	6.62834	5.67963	5.97988	5.75752
49.m07187	49.m07187_at	0.000633578	4.52591	none	hypothetical protein	3.06993	2.86692	2.98888	2.85412	5.60155	4.7712	4.9521	5.16782	3.20973	3.68324	3.22009
49.m07188	49.m07188_at	0.000224158	2.83622	TGME49_043670	conserved hypothetical protein	3.40337	3.09345	3.1576	3.23182	4.85433	4.70155	4.66299	4.68323	3.51186	3.71812	3.40716
49.m07191	49.m07191_at	0.000817608	3.14743	TGME49_043360	conserved hypothetical protein	3.57637	3.53925	3.70601	3.73434	5.45291	5.54014	5.30248	4.87714	4.00713	4.21579	4.10844
49.m07200	49.m07200_at	0.00838855	2.36009	TGME49_040260	hypothetical protein	4.34593	4.34593	3.83357	3.82397	5.46685	5.80889	4.85454	5.17447	3.87143	4.33876	4.38323
49.m07203	49.m07203_at	0.00284779	2.89999	TGME49_039390	hypothetical protein	3.62193	3.4026	3.59715	3.6071	4.68494	5.63881	5.21591	4.83331	3.68259	4.01223	3.89158
49.m07205	49.m07205_at	0.00258345	3.79262	TGME49_039070	hypothetical protein	5.82896	5.60972	6.15004	6.14114	7.62723	8.23773	7.30927	8.2484	6.14727	6.82965	6.31414
49.m07207	49.m07207_at	0.000635171	2.79503	TGME49_038450	conserved hypothetical protein	3.72648	3.97608	3.66485	3.70598	5.03739	5.41362	5.09997	5.45388	4.06663	4.54481	4.10844
49.m07211	49.m07211_at	0.00600609	2.17419	TGME49_038020	hypothetical protein	5.38996	5.34542	5.33235	5.56488	7.06914	6.25079	6.58268	6.21191	5.67413	5.8757	5.8757
49.m07212	49.m07212_at	0.00245699	2.25957	TGME49_038080	conserved hypothetical protein	6.25995	6.49289	6.11579	6.35163	7.80059	7.49737	7.50947	7.11703	6.39812	6.51178	6.27304
49.m07216	49.m07216_at	0.000754302	3.44806	TGME49_038860	hypothetical protein	4.29424	4.11125	4.03831	4.22115	6.00177	5.86623	5.60626	6.33382	4.51224	5.25253	4.66154
49.m07218	49.m07218_s_at	0.00169697	4.02209	NONE	conserved hypothetical protein	5.05793	5.18194	5.13837	5.36781	7.26214	6.90688	6.78729	7.82151	5.64918	6.45843	5.90678
49.m07227	49.m07227_at	0.0074207	2.28398	TGME49_040800	hypothetical protein	6.06121	5.84839	5.67477	5.47722	7.41755	7.0346	6.45697	6.91868	5.84736	6.19505	6.06417
49.m07229	49.m07229_at	0.00284365	2.99803	TGME49_042040	conserved hypothetical protein	4.12072	4.5168	4.21087	3.96055	5.58936	6.36379	5.65261	5.53924	4.42099	4.43161	4.54345
49.m07233	49.m07233_at	0.00405166	3.02967	TGME49_043220	hypothetical protein	3.75897	4.09955	3.48415	3.32111	4.96378	5.38526	4.95061	5.76078	4.0594	4.26854	4.00649
49.m07234	49.m07234_at	0.00597638	2.80755	TGME49_043370	conserved hypothetical protein	4.8955	4.58444	5.2085	4.79206	5.85737	6.59731	6.07628	6.90678	5.1633	5.33621	5.24011
49.m07242	49.m07242_at	0.00606345	2.67522	TGME49_044040	conserved hypothetical protein	4.3097	4.07331	4.39202	4.28227	5.55933	6.15167	5.02692	5.998	4.85615	5.38625	4.85615
49.m07246	49.m07246_at	0.000436984	2.42499	none	hypothetical protein	4.46426	4.44132	4.44151	4.43972	5.80482	5.92408	5.49025	5.67957	4.68311	5.20375	5.19611
493.m00007	493.m00007_s_at	0.00449926	4.13867	NONE	elongin A binding protein 1, putative	5.07103	4.57915	4.21454	4.10095	7.03926	6.73278	5.79774	6.59256	5.29794	5.84434	5.38612
499.m00007	499.m00007_at	0.00202788	3.33827	none	hypothetical protein	5.51887	5.17864	4.91192	4.89266	7.19701	6.52189	6.6322	7.10739	5.41176	6.03297	5.56217
50.m00029	50.m00029_at	0.00489011	2.95329	TGME49_046690	1,4-alpha-glucan branching enzyme, putative	5.46869	5.10145	5.62386	5.5662	7.39636	6.92465	6.34827	7.34021	5.86479	5.89083	5.7624
50.m03088	50.m03088_at	0.00123608	2.80595	TGME49_045750	WD domain-containing protein	5.7686	5.86036	5.47821	5.54342	7.26968	6.94099	6.92363	7.47024	5.37529	5.96114	5.86415
50.m03098	50.m03098_at	0.00398531	2.62216	TGME49_046070	SAG2 related antigen SAG2C-related	4.50389	4.29807	4.29143	4.33846	5.46862	5.8406	5.36241	6.32325	4.43865	5.14273	4.6937
50.m03129	50.m03129_at	0.00386652	2.34933	TGME49_046670	hypothetical protein	4.42428	4.67919	4.39095	4.82914	5.84445	5.91626	5.35317	6.13869	4.3515	5.159	4.82914
50.m03152	50.m03152_at	0.000421534	3.11554	TGME49_047050	hypothetical protein	4.67465	4.68027	4.80835	4.9446	6.29791	6.66194	6.22408	6.48187	5.19628	5.39276	5.23199
50.m03171	50.m03171_at	0.0029618	4.56362	TGME49_047450	conserved hypothetical protein	6.15748	6.06781	5.5621	5.3077	7.85727	8.66363	7.52762	7.80728	6.43235	6.99555	6.53365
50.m03191	50.m03191_at	0.00269624	2.98611	TGME49_047680	conserved hypothetical protein	5.8068	5.78334	5.52884	5.32197	6.86729	7.21992	6.95452	7.71229	5.87423	6.50013	6.12139
50.m03195	50.m03195_at	0.00262312	3.22881	TGME49_047710	casein kinase I, putative	5.27201	5.30764	5.17864	5.05025	6.98558	7.25864	6.22621	7.10212	5.44737	6.34377	5.82186
50.m03202	50.m03202_at	0.00207807	2.28634	TGME49_047920	hypothetical protein	3.36318	3.39142	3.29926	3.25873	4.2436	4.39892	4.49468	4.94755	3.65184	3.94593	3.87195
50.m03204	50.m03204_at	0.00489011	3.5777	TGME49_047940	5-azacytidine induced protein-related	3.5748	3.47038	3.4049	3.4049	5.08699	5.64297	4.529	5.95215	3.8374	3.8374	3.8828
50.m03216	50.m03216_at	0.000700512	3.67596	TGME49_048220	growth-arrest-specific protein 8, putative	3.37504	3.10421	3.36074	3.51927	5.58517	5.29891	4.99383	4.99382	3.51927	4.03191	3.65436
50.m03259	50.m03259_at	0.00162404	2.9889	TGME49_048760	subtilase family serine protease, putative	3.78574	3.89715	3.91251	3.7242	5.71109	5.27342	4.95949	5.69408	4.35874	4.67849	4.24113
50.m03262	50.m03262_at	0.00283812	4.80147	TGME49_048820	hypothetical protein	3.50567	3.93235	3.76916	3.29558	6.74712	5.64656	5.70911	5.45388	4.09844	4.51507	4.15677
50.m03271	50.m03271_at	0.000952345	2.7205	TGME49_048970	leucine rich repeat protein, putative	4.53095	4.23947	4.56225	4.27124	5.90719	6.14252	5.63385	5.69586	4.99395	5.1372	5.49291
50.m03276	50.m03276_at	0.00330435	2.28214	TGME49_049020	kinesin motor domain-containing protein	4.86596	4.59692	5.14962	4.85701	6.44937	5.97177	5.79006	6.01986	5.05972	5.62305	5.22825
50.m03289	50.m03289_at	0.000252836	7.26932	TGME49_049280	hypothetical protein	5.39238	5.46823	5.27462	5.50946	8.32598	8.25703	7.88913	8.61983	5.9734	7.12129	6.44292
50.m03317	50.m03317_at	0.00536297	2.23101	TGME49_049600	hypothetical protein	4.39537	4.47089	4.29318	4.34831	5.14413	6.0215	5.2699	5.70302	4.67059	5.75669	4.66753
50.m03337	50.m03337_at	0.0051664	2.12537	TGME49_049820	ABC transporter, putative	6.5498	6.49734	6.60527	6.27588	7.23432	7.34176	7.69305	8.01	7.0928	7.33857	7.0928
50.m03353	50.m03353_at	0.00402125	2.37503	TGME49_050060	RNA polymerase-related	5.40538	5.59321	5.29731	5.7624	6.67033	6.77756	6.38606	7.21614	5.53394	5.82436	5.7686
50.m03359	50.m03359_at	0.00219909	2.90794	none	variable surface lipoprotein, putative	2.86112	2.83977	2.93673	2.79505	4.0523	4.06674	4.62191	4.85172	3.07024	3.2338	2.90891
50.m03369	50.m03369_at	0.000967759	5.04325	TGME49_050760	PPR repeat-containing protein	5.28158	5.10518	5.36707	5.07113	7.78054	7.19217	7.14725	8.04243	5.95194	6.55275	6.0436
50.m03372	50.m03372_at	0.00733024	2.53703	TGME49_050800	hypothetical protein	5.48997	5.67642	5.8111	5.82611	7.32632	7.38115	6.30498	7.16371	5.5704	6.2861	6.11111
50.m03392	50.m03392_at	0.0055694	2.27638	TGME49_051450	hypothetical protein	5.80078	6.20624	6.3099	6.08423	7.63307	6.895	7.06119	7.55885	6.46833	6.83994	6.49826
50.m03406	50.m03406_at	0.00776617	2.29366	TGME49_051660	hypothetical protein	4.83975	4.64899	5.15422	5.23327	6.26154	6.33762	5.5949	6.47276	5.31305	5.41043	4.93593
50.m03424	50.m03424_at	0.00277554	3.70081	TGME49_051910	hypothetical protein	3.5463	3.69859	3.86304	3.78574	5.81841	5.85043	4.83831	5.93789	3.96664	4.05263	4.14671
50.m05603	50.m05603_at	0.00431944	2.20043	TGME49_045730	phosphatidylinositol-4-phosphate 5-Kinase, putative	4.51864	4.70585	4.81661	4.83613	6.03838	5.63598	5.50536	6.24864	4.88715	5.14509	4.90878
50.m05609	50.m05609_at	0.00274848	2.12687	TGME49_046480	hypothetical protein	5.13812	5.07269	4.74132	4.98411	5.7408	6.26724	6.00678	6.27635	4.93532	5.77657	5.33973
50.m05612	50.m05612_at	0.000751148	2.76601	TGME49_046200	zinc finger (CCCH type) protein, putative	5.80559	5.78569	6.23071	5.91032	7.41431	7.1653	7.54694	7.47698	6.52046	6.88589	6.4342
50.m05616	50.m05616_at	0.00478327	2.73559	TGME49_046760	hypothetical protein	4.3184	4.26929	4.44433	3.92261	6.03974	5.18504	6.08336	5.45388	4.97841	5.33655	4.7712
50.m05626	50.m05626_at	0.00441136	2.0516	TGME49_047750	hypothetical protein	3.08651	3.0619	3.08518	2.92056	4.1701	3.76782	3.85662	4.5066	3.11158	3.16303	3.30419
50.m05631	50.m05631_at	0.0023969	4.52345	TGME49_047660	protein disulfide isomerase, putative	4.29431	4.42578	3.96398	3.59703	6.78056	5.66539	6.21206	6.33279	4.75448	5.22589	4.41297
50.m05638	50.m05638_at	0.00305574	3.27904	TGME49_048540	hypothetical protein	4.88964	4.94469	4.84195	4.60447	6.69198	6.42387	5.93801	7.07997	5.24703	5.64398	5.33287
50.m05652	50.m05652_at	0.0033945	2.04922	TGME49_048730	oocyst wall protein, putative	4.46474	4.21747	4.36725	4.28442	5.18368	5.41173	5.76887	5.10991	4.62689	4.84534	4.66743
50.m05653	50.m05653_at	0.00372937	2.63941	TGME49_048750	hypothetical protein	4.37104	4.4814	4.59325	4.57153	6.09416	5.26449	6.13814	6.12129	4.58269	4.84541	4.84541
50.m05693	50.m05693_at	0.000304117	3.17504	none	hypothetical protein	4.36358	4.56147	4.25916	4.43865	6.27151	5.97469	6.1293	5.91446	4.71711	4.88457	4.71711
50.m07076	50.m07076_at	0.0022242	2.13535	none	hypothetical protein	4.36599	4.32682	4.24119	3.96664	5.22564	5.47315	5.04418	5.53556	4.42428	4.42428	4.35426
50.m07081	50.m07081_x_at	0.00854766	2.91383	TGME49_051580	hypothetical protein	4.40857	4.40494	4.57028	4.2472	5.31687	6.44443	5.52386	6.51751	4.60614	5.28677	4.75841
50.m07089	50.m07089_at	0.0093153	2.3154	TGME49_049750	conserved hypothetical protein	4.47713	4.20315	4.43865	4.51263	5.27612	5.55863	5.31072	6.33114	4.6261	5.00066	4.78758
50.m07096	50.m07096_at	0.000848917	2.38004	TGME49_048210	conserved hypothetical protein	3.26657	3.22935	3.24311	3.18606	4.53618	4.75191	4.45936	4.18159	3.39024	3.46456	3.46456
50.m07099	50.m07099_at	0.00527559	2.7232	none	hypothetical protein	6.18926	6.16233	5.96735	5.93953	7.7932	7.12601	7.06234	8.05814	6.18633	6.59176	6.502
50.m07100	50.m07100_at	0.000985331	2.54848	TGME49_047260	conserved hypothetical protein	4.1144	3.95443	3.83357	3.61948	5.2728	5.06736	5.12826	5.45199	3.84032	3.95443	3.95443
50.m07111	50.m07111_at	0.000846033	3.72465	TGME49_046150	conserved hypothetical protein	5.71511	5.77007	5.98114	6.18552	7.61127	7.88679	7.55764	8.18456	6.70969	6.83076	6.71225
50.m07116	50.m07116_at	0.00295217	3.87045	TGME49_048230	hypothetical protein	3.36318	3.22124	3.13245	3.15785	5.04619	5.97058	4.68792	4.98003	3.56373	3.77979	3.56938
50.m07119	50.m07119_at	0.0023733	2.72116	none	hypothetical protein	3.26663	3.22401	3.09345	2.96303	4.79127	4.18067	4.37869	4.97338	3.4049	3.70826	3.52443
50.m07121	50.m07121_at	0.00706587	3.11197	none	17 kD protein-related	4.72708	4.64143	5.59933	4.83755	5.96615	6.86777	6.54355	6.97922	5.11831	5.86574	5.68278
50.m07128	50.m07128_at	0.00149494	2.47993	TGME49_051940	conserved hypothetical protein	3.19068	3.31631	3.25105	3.26033	4.49392	4.85799	4.72607	4.18159	3.51186	3.80495	3.51186
50.m07136	50.m07136_at	0.000224158	3.79168	TGME49_046660	hypothetical protein	4.4724	4.62985	4.35499	4.41922	6.29702	6.5315	6.20166	6.53763	5.09777	5.48253	5.09023
512.m00003	512.m00003_x_at	0.00627375	4.80754	none	hypothetical protein	3.51116	3.09345	3.34545	3.34548	5.28167	5.99533	4.59689	6.48285	3.69041	4.80681	3.89158
515.m00001	515.m00001_at	0.00169027	2.23311	none	cytochrome C oxidase subunit II	2.87439	2.92788	2.85449	2.89596	4.38197	3.78248	3.86312	4.16137	3.08196	3.51067	2.94192
52.m01538	52.m01538_at	0.00489011	2.90017	TGME49_052300	hypothetical protein	3.97928	3.65898	3.55968	3.78962	5.8062	5.25012	4.62191	5.45388	4.25685	4.89877	4.2432
52.m01542	52.m01542_at	0.000303724	4.70877	TGME49_052350	hypothetical protein	4.70582	4.61118	4.51382	4.50181	6.4558	6.9719	7.02541	6.82092	5.29794	6.32157	5.29794
52.m01544	52.m01544_at	0.00620934	2.73558	TGME49_052370	ppg3-related	3.7264	3.6069	3.81998	3.95477	5.31304	5.87313	4.62191	5.10736	3.91736	4.27045	3.85383
52.m01545	52.m01545_at	0.00326548	2.26678	TGME49_052380	hypothetical protein	5.81432	5.23674	5.65971	5.31052	6.73567	6.44984	6.58843	6.96992	5.81432	5.64362	5.65971
52.m01553	52.m01553_at	0.00155029	4.53946	TGME49_052640	plasma-membrane H+-ATPase, putative	5.0212	5.06171	4.94563	4.77156	7.70284	7.04952	6.51989	7.25793	5.24703	5.52152	5.52152
52.m01555	52.m01555_at	0.004199	3.44918	TGME49_052870	hypothetical protein	3.98727	4.47038	4.35911	4.47387	6.63857	6.43126	5.44249	5.92333	4.25564	4.84711	4.56451
52.m01565	52.m01565_at	0.00330986	2.4984	TGME49_053110	kinesin motor domain-containing protein	3.80397	4.32682	4.11067	4.29031	5.50241	5.02805	5.48189	5.80344	4.498	5.0844	4.498
52.m01568	52.m01568_at	0.00148214	4.1694	TGME49_053150	hypothetical protein	3.34095	3.21481	3.34545	3.29017	5.90895	5.39384	4.76689	5.36106	3.54304	4.15677	3.74117
52.m01570	52.m01570_at	0.00241863	2.37324	TGME49_053170	hypothetical protein	4.03319	3.87383	3.59035	3.70412	4.9835	4.88379	4.86372	5.45789	3.92026	4.39211	4.04323
52.m01584	52.m01584_at	0.000783249	3.05726	TGME49_053390	hypothetical protein	3.68069	3.91544	3.67212	3.49474	5.37225	5.10138	5.12412	5.61419	4.15367	4.51304	4.21622
52.m01586	52.m01586_at	0.00663944	2.79028	TGME49_053410	hypothetical protein	5.24243	5.32767	5.95898	5.76427	7.38783	6.91991	6.48554	7.42173	5.74574	5.89473	5.95898
52.m01594	52.m01594_at	0.00695233	3.41265	TGME49_053520	hypothetical protein	7.21611	6.31674	6.26317	6.34109	8.71216	8.40443	7.57303	8.53107	6.92092	7.28691	7.06173
52.m01597	52.m01597_at	0.00174772	3.37111	TGME49_053550	WD domain, G-beta repeat-containing protein	3.70839	3.3275	3.3594	3.28081	5.64579	5.29796	4.95019	4.79506	3.78748	3.87221	3.79884
52.m01599	52.m01599_at	0.00113461	2.76705	TGME49_053610	hypothetical protein	4.91414	5.03026	4.87063	4.66154	6.62264	6.50683	6.08336	6.13714	5.14593	5.4772	5.18572
52.m01600	52.m01600_at	0.00530509	2.74573	TGME49_053630	hypothetical protein	5.88482	5.62477	5.76357	5.76107	7.50442	7.67444	6.53551	7.14864	6.20631	6.55925	6.21281
52.m01603	52.m01603_at	0.00829872	3.55751	TGME49_053670	hypothetical protein	4.32425	4.32682	4.10157	4.11315	6.14463	6.06245	5.09777	6.8844	5.00701	5.77105	4.83213
52.m01615	52.m01615_at	0.00298023	2.15256	TGME49_053850	hypothetical protein	5.14239	5.14921	5.21849	5.10053	6.2338	6.70592	5.96464	6.13048	5.15344	5.09065	5.07562
52.m01617	52.m01617_at	0.000299468	3.15769	TGME49_053880	GNS1/SUR4 family domain-containing protein	4.77912	4.9512	5.10335	4.85644	6.71247	6.6844	6.48309	6.44562	5.45388	5.45388	5.45388
52.m01630	52.m01630_at	0.00633168	2.05071	TGME49_054060	SRS domain-containing protein	3.86025	3.85066	3.87391	3.69003	4.42959	5.34661	4.79143	4.85172	4.12535	4.40273	4.19421
52.m01638	52.m01638_at	0.000565547	4.48297	TGME49_054180	radial spoke 3 protein	5.25152	5.30449	5.38722	5.37132	7.23267	7.8823	7.17401	7.6834	6.09181	6.6554	6.17314
52.m01639	52.m01639_at	0.00480793	2.645	TGME49_054190	protein kinase, putative	3.21476	3.0619	3.51987	3.28477	4.93534	5.13816	4.44293	4.17795	3.62217	3.78849	3.50268
52.m01643	52.m01643_at	0.00449225	3.33459	TGME49_054280	hypothetical protein	5.18737	5.20491	4.84433	5.14438	7.46932	6.21377	6.56068	7.08725	5.84839	6.21	5.84839
52.m01647	52.m01647_at	0.00385211	2.21554	TGME49_054330	lipase domain-containing protein	4.0523	4.31393	4.03309	3.56479	5.3262	5.26143	4.91617	5.05094	4.16756	4.45123	4.0805
52.m01649	52.m01649_at	0.00171874	3.74113	TGME49_054390	hypothetical protein	7.69491	7.67583	7.82615	7.70818	9.49263	9.6082	9.16635	10.2518	8.3089	8.82312	8.3089
52.m01671	52.m01671_at	0.00741649	2.53879	TGME49_054700	hypothetical protein	4.59479	4.61428	4.22509	4.35392	6.33851	5.39384	5.35782	6.07448	4.71046	4.82543	4.56534
52.m01685	52.m01685_at	0.00583989	2.41554	TGME49_054890	hypothetical protein	4.32418	4.10618	5.12205	4.36204	5.94729	5.68379	5.66974	5.70302	4.14096	4.74403	4.46886
52.m01687	52.m01687_at	0.00082141	5.61918	TGME49_054910	hypothetical protein	5.30402	5.3441	5.51125	5.47171	8.07551	8.1153	7.21713	8.18456	5.93568	6.81361	6.10673
52.m02686	52.m02686_at	0.00485813	2.17984	TGME49_053590	hypothetical protein	4.8107	4.54415	4.32131	4.50154	5.29821	5.66497	5.61377	6.09763	4.90686	4.9557	4.90686
52.m02691	52.m02691_at	0.00256009	3.95036	TGME49_053870	hypothetical protein	4.09206	3.78574	3.88684	4.18361	6.50431	6.18583	5.28677	5.89929	4.56347	5.29979	4.52805
52.m02694	52.m02694_at	0.000910583	4.80997	TGME49_054160	hypothetical protein	4.53095	4.51406	5.15655	4.50497	6.91056	7.3476	6.60945	6.90301	4.97259	5.45388	5.1315
52.m02702	52.m02702_at	0.000470859	3.72942	TGME49_054350	hypothetical protein	4.26793	3.99414	3.72306	3.98524	5.86798	5.87313	6.13098	5.6941	4.3523	4.47506	4.4885
52.m02704	52.m02704_at	0.000930737	2.13927	TGME49_054500	THO complex subunit 3-related	5.20973	5.27024	5.10794	5.24208	6.38949	6.06923	6.53911	6.22065	5.30506	5.43069	5.47422
52.m02707	52.m02707_at	0.00650182	2.39053	TGME49_054850	myosin heavy chain, putative	3.71095	3.89158	3.48995	3.20973	5.22186	4.45138	4.58851	5.06977	3.77818	4.14341	3.85031
52.m02722	52.m02722_at	0.00175394	3.21084	TGME49_053790	zinc finger (CCCH type) protein, putative	4.0052	4.0286	3.95946	4.14038	5.68542	6.02907	5.15785	5.99312	4.10417	4.85034	4.43226
52.m03436	52.m03436_at	0.00855327	2.59534	TGME49_054740	hypothetical protein	4.0523	3.70138	3.8016	3.86218	5.20574	5.97569	5.06298	4.67673	4.17713	4.47225	4.17713
52.m03440	52.m03440_s_at	0.000981524	5.97902	NONE	hypothetical protein	3.83077	3.98395	3.7215	3.82146	6.79575	6.16917	5.83249	6.87991	4.57271	5.58178	4.73137
52.m03443	52.m03443_at	0.00082141	2.92669	none	hypothetical protein	4.42428	4.00322	4.37599	4.14279	5.61578	5.78895	5.65439	6.08424	4.59065	4.76058	4.59065
52.m03446	52.m03446_at	0.00328541	3.16846	TGME49_053620	DNA mismatch repair protein mutS-related	5.12596	4.90403	4.6734	4.78075	6.98764	6.44443	5.92903	6.77817	4.95322	5.50145	5.41801
52.m03447	52.m03447_at	0.00358719	4.1474	TGME49_053560	hypothetical protein	3.70687	3.9303	3.50033	3.52396	6.42347	5.99557	5.10861	5.34265	4.36857	5.0209	4.38368
52.m03450	52.m03450_at	0.00710148	2.31884	TGME49_052860	conserved hypothetical protein	3.35862	3.25865	3.27129	3.27129	5.18396	4.12087	4.36889	4.33974	3.52291	4.03758	3.61533
52.m03461	52.m03461_at	0.000655076	3.94133	TGME49_053760	conserved hypothetical protein	5.45915	5.20491	5.29439	5.31972	7.55392	6.88866	7.17968	7.57064	5.69875	5.74204	5.68278
52.m03463	52.m03463_at	0.0029618	3.79503	TGME49_053980	hypothetical protein	4.44515	4.3032	4.02501	4.05701	5.56116	6.50747	5.82491	6.63328	4.42173	5.25167	4.58898
52.m03470	52.m03470_at	0.00514101	3.50061	TGME49_054320	hypothetical protein	3.42114	3.14209	3.10344	2.97917	5.77229	4.41168	4.61238	5.0799	3.55219	3.55219	3.55219
540.m00325	540.m00325_at	0.00175394	2.82479	TGME49_104450	hypothetical protein	3.51413	3.24775	3.29502	3.25962	4.72401	4.44634	4.86898	5.26976	3.75682	3.98345	4.00997
541.m01153	541.m01153_at	0.00279402	2.61357	TGME49_105080	hypothetical protein	5.04526	5.30986	5.00805	5.0202	6.5291	6.91925	6.45556	6.02354	5.35213	5.69295	5.29134
541.m01158	541.m01158_at	0.00952495	2.23588	TGME49_105150	TPR domain-containing protein	4.11918	4.13947	4.10741	4.06234	5.07775	4.66099	5.70761	5.62541	4.24879	4.96432	4.30845
541.m01162	541.m01162_at	0.00659215	2.31406	TGME49_105220	C-Myc binding protein, putative	4.16993	4.04376	3.78574	3.90619	5.28526	5.32758	4.5741	5.56039	4.19214	4.68904	4.36785
541.m01167	541.m01167_at	0.00393943	2.5687	TGME49_105280	hypothetical protein	3.91316	4.23644	3.8053	4.11848	5.7336	5.56524	4.83747	5.38123	4.09409	4.66547	4.04893
541.m01170	541.m01170_at	0.00466747	2.4691	TGME49_105330	cyclin, N-terminal domain-containing protein	4.3299	4.45467	4.63663	4.55993	6.35455	5.82057	5.6795	5.34246	4.42985	4.72196	4.73181
541.m01192	541.m01192_at	0.0050635	3.17613	TGME49_105790	hypothetical protein	3.80363	4.33396	4.17413	4.19786	5.09757	6.40029	5.84567	5.83512	4.76593	5.3487	4.78686
541.m01194	541.m01194_at	0.008171	2.60475	TGME49_105810	hypothetical protein	5.34843	5.51212	5.37373	5.65605	6.34526	7.22709	6.4374	7.40515	5.84156	6.0279	5.42853
541.m01209	541.m01209_at	0.00978627	2.5069	TGME49_106020	vacuolar protein sorting-associated protein	3.94269	4.26145	4.47808	4.32585	5.85663	5.87313	4.79836	5.78356	4.47808	5.00432	4.14314
541.m01221	541.m01221_at	0.00219236	3.0889	TGME49_106230	hypothetical protein	3.81816	4.06234	3.83788	3.66675	5.91081	5.50822	4.94784	5.52661	4.00682	4.05827	4.13945
541.m01240	541.m01240_at	0.000634286	4.40556	TGME49_106480	protein kinase domain-containing protein	3.69833	3.82447	4.0052	3.86071	5.94531	6.46352	5.63806	5.89914	4.16789	5.01694	4.48849
541.m01242	541.m01242_at	0.00825361	2.15541	TGME49_106510	hypothetical protein	4.64548	4.78701	4.24113	4.28087	5.49284	5.15812	6.00565	5.72974	4.77552	5.04311	4.67273
541.m02037	541.m02037_at	0.00272345	2.37045	TGME49_104930	hypothetical protein	3.89158	3.69768	3.71724	3.62759	5.06766	5.39384	4.83837	4.61485	3.92993	3.80346	3.74737
541.m02041	541.m02041_at	0.000810859	5.44339	none	hypothetical protein	3.43769	3.47839	3.11549	3.48625	5.52489	5.79986	5.54532	6.42577	3.9982	4.74403	3.84744
541.m02052	541.m02052_at	0.00590174	3.21491	TGME49_106570	hypothetical protein	3.56494	3.61106	3.56494	3.51186	5.91035	5.27577	4.42877	5.37703	3.57649	4.43618	3.74158
541.m02053	541.m02053_at	0.00218978	2.79047	TGME49_106530	hypothetical protein	5.05701	5.32963	5.36619	5.38904	6.89181	6.48212	6.47385	7.21613	5.70059	6.43985	5.55377
541.m02063	541.m02063_at	0.00174292	2.41088	TGME49_106320	hypothetical protein	4.9961	5.13261	5.35507	5.2534	6.73678	6.62707	6.2257	6.22589	5.29794	5.738	5.35507
541.m02065	541.m02065_at	0.00605921	4.43261	TGME49_106660	RNA pseudouridylate synthase, putative	5.88085	5.8441	5.80811	5.88099	8.81087	7.3923	7.25908	8.54443	6.31414	6.90631	6.36736
541.m02512	541.m02512_at	0.00278189	2.27157	TGME49_106580	vetispiradiene synthase 3-related	3.69934	3.69505	3.7413	3.83672	4.96502	4.96716	4.48768	5.2873	3.96664	4.18655	3.95445
541.m02516	541.m02516_at	0.000603357	3.79174	TGME49_104920	conserved hypothetical protein	4.15529	3.76938	4.37141	4.22008	6.01387	6.26072	5.81172	6.12129	4.76031	5.0944	4.86372
541.m02517	541.m02517_at	0.00150696	2.32465	TGME49_104940	conserved hypothetical protein	3.69991	3.79214	3.85133	3.81219	5.38005	5.02477	4.86372	4.75507	3.97733	4.18563	3.85592
541.m02521	541.m02521_at	0.00574005	2.93277	TGME49_105830	EF hand family protein	4.3263	4.20498	4.18852	3.88697	6.18978	5.36204	5.14272	6.12129	4.51268	4.83232	4.68385
541.m02529	541.m02529_x_at	0.00952919	2.9337	none	hypothetical protein	6.35558	6.24905	6.14807	5.88689	8.32561	7.84528	6.83371	7.84587	6.57693	6.91333	6.8193
542.m00217	542.m00217_at	0.0018999	3.79116	TGME49_106890	platelet binding protein GspB, putative	4.05913	4.32682	4.09783	4.47504	5.63192	6.44443	5.97436	6.59867	4.41966	4.63983	4.63983
542.m00224	542.m00224_at	0.00790068	2.7644	TGME49_107000	chemotaxis protein	5.29461	5.22619	5.29577	5.40089	6.64612	7.23948	5.9972	7.20252	5.19138	5.84178	5.69646
542.m00227	542.m00227_at	0.00307199	2.0168	TGME49_107030	uridine phosphorylase, putative	3.30927	3.36212	3.55278	3.55278	4.28792	4.85029	4.27985	4.40717	3.28768	3.66968	3.27788
542.m00404	542.m00404_s_at	0.00446926	3.21712	TGME49_107050	conserved hypothetical protein	4.57073	4.7114	4.54511	4.66135	6.8959	6.6093	6.08681	5.63966	4.96335	5.48379	4.90204
542.m00408	542.m00408_at	0.00163833	3.27146	none	hypothetical protein	6.36069	6.4962	6.25437	5.9287	7.76577	8.20855	7.62173	8.28365	6.87198	6.70761	6.31726
547.m00144	547.m00144_at	0.00103624	3.22259	TGME49_107640	Protein kinase domain containing protein	4.12561	3.81318	3.57593	3.48607	5.44776	5.28227	5.70576	5.31789	4.37219	4.44363	4.35139
547.m00145	547.m00145_at	0.00278279	3.49902	TGME49_107600	hypothetical protein	4.74544	4.52555	4.58963	4.61917	6.15275	5.85286	6.84545	6.85652	5.29031	6.07212	5.35939
55.m00066	55.m00066_at	0.00770865	2.52343	TGME49_057460	hypothetical protein	5.05835	4.72449	4.81568	4.94563	6.41347	6.80113	6.06722	5.60386	4.76284	5.28115	5.05835
55.m00114	55.m00114_at	0.00406596	2.72207	TGME49_059190	cystathionine beta-synthase, putative	6.23846	5.8012	5.96297	6.10298	6.9024	7.89436	7.41235	7.67531	6.22879	6.91333	6.38979
55.m00245	55.m00245_at	0.00718615	3.56972	TGME49_061630	hypothetical protein	4.03406	3.5284	3.86019	3.5189	5.96273	6.22388	4.72837	5.36979	4.34712	4.89951	4.54345
55.m04621	55.m04621_at	0.00478774	2.1538	TGME49_055500	hypothetical protein	4.49188	4.04882	4.22739	4.1552	5.66961	5.56776	5.08117	5.03227	4.59634	4.30191	4.26605
55.m04639	55.m04639_at	0.000534822	2.38173	TGME49_055960	hypothetical protein	5.94631	6.07427	6.29255	6.14897	7.24038	7.53868	7.27973	7.41136	5.90834	6.29255	6.23227
55.m04646	55.m04646_at	0.0018999	2.87413	TGME49_056100	hypothetical protein	5.81638	5.77099	6.17635	6.21704	7.90158	7.61322	7.21973	7.33872	6.06639	6.68843	6.23227
55.m04647	55.m04647_s_at	0.000924907	3.14758	TGME49_056220	hypothetical protein	3.57911	3.45013	3.68397	3.39583	5.34459	5.00862	4.86372	5.50908	4.06275	4.47471	4.16679
55.m04657	55.m04657_x_at	0.00130909	2.90219	TGME49_056890	protein kinase domain-containing protein	7.56881	7.62268	7.58999	7.47716	9.1932	9.08173	8.66466	9.46763	7.56454	8.38011	8.09165
55.m04662	55.m04662_at	0.00382565	2.04768	TGME49_056940	FYVE zinc finger domain-containing protein	6.07484	6.19613	6.11469	5.90441	7.02133	7.4778	6.75045	7.17645	6.00297	6.19613	6.19613
55.m04667	55.m04667_at	0.00478711	2.18794	TGME49_057010	insulysin, putative	3.36318	3.59609	3.36228	3.42029	4.81009	4.1021	4.43718	4.91076	3.43138	3.58678	3.59609
55.m04668	55.m04668_at	0.000438816	2.17747	TGME49_057010	insulin-degrading enzyme, putative	3.87586	3.76787	3.73127	3.6317	4.82564	5.04938	4.88178	4.74051	3.96319	4.34781	3.86969
55.m04673	55.m04673_at	0.00183066	3.69893	TGME49_057070	major ampullate spidroin 2	6.45493	6.16331	6.00826	6.10614	8.37211	8.09733	7.45862	8.35302	6.76243	7.47306	6.70383
55.m04678	55.m04678_at	0.000569652	3.54963	TGME49_057130	zinc finger (CCCH type) protein, putative	4.25546	4.62191	4.62027	4.64832	6.62935	6.40527	6.35307	6.06894	4.164	5.13948	4.66229
55.m04682	55.m04682_at	0.0018999	2.91079	TGME49_057170	hypothetical protein	5.58515	5.30976	5.6257	5.5992	6.77205	7.4094	6.75045	7.35355	5.82319	6.37793	6.12385
55.m04693	55.m04693_at	0.00185447	4.14811	TGME49_057420	hypothetical protein	5.25693	5.01806	5.08879	5.06029	7.35498	7.66604	6.48279	7.13008	5.68031	5.98222	5.89604
55.m04706	55.m04706_at	0.00884953	3.86407	TGME49_057570	hypothetical protein	4.10844	4.31579	4.43837	4.50943	6.94528	6.13308	5.24262	6.85154	4.68398	5.60713	4.80581
55.m04721	55.m04721_at	0.00937203	2.32548	TGME49_057780	hypothetical protein	6.03106	6.20319	5.6586	5.94897	7.12882	7.53868	6.54414	7.5003	5.94966	6.43151	5.9591
55.m04725	55.m04725_x_at	0.000422961	6.3338	NONE	hypothetical protein	6.98781	6.86717	6.49064	6.52135	9.05988	9.48899	9.24167	9.72871	7.24569	8.12242	7.56666
55.m04731	55.m04731_at	0.00556783	2.01231	TGME49_058020	hypothetical protein	5.58	5.48934	5.43173	5.29241	6.22562	6.88145	6.14102	6.58082	5.13703	5.74852	5.43245
55.m04757	55.m04757_at	0.000994823	2.22599	TGME49_058420	neurofilament protein-related	4.35272	4.20057	4.29484	4.03133	5.55933	5.251	5.18401	5.50292	4.10046	4.79191	4.56958
55.m04766	55.m04766_at	0.00653792	2.82699	TGME49_058520	dynein intermediate chain, putative	3.19107	3.2685	3.14259	3.01838	5.27618	4.73759	3.92556	4.67825	3.34545	3.93731	3.51055
55.m04773	55.m04773_at	0.000202363	6.18202	TGME49_058620	hypothetical protein	4.28364	3.93386	3.99216	4.17781	6.9024	6.46214	6.8396	6.69564	4.98568	5.94755	4.92363
55.m04778	55.m04778_at	0.00207807	2.09645	TGME49_058670	mucin-related	4.16679	4.15677	4.57418	4.39268	5.43811	5.2378	5.24612	5.64018	4.49541	4.53449	4.167
55.m04795	55.m04795_at	0.00649109	2.37291	TGME49_058890	hypothetical protein	4.88794	4.76641	4.81848	4.60806	6.45958	6.26819	5.42806	5.91169	4.95731	5.21767	5.08973
55.m04797	55.m04797_at	0.000603357	6.52173	TGME49_058910	hypothetical protein	4.40371	4.54191	4.08211	4.33	6.9024	6.82779	6.79599	7.65256	4.99844	5.89652	5.25953
55.m04803	55.m04803_at	0.00201537	3.59083	TGME49_058960	hypothetical protein	4.7141	4.91625	4.27549	4.34332	6.18144	6.19213	6.3112	6.94167	5.21948	5.91438	5.47422
55.m04806	55.m04806_at	0.0029001	3.57066	TGME49_058990	bromodomain-containing protein	4.41036	4.52698	4.51343	4.36779	6.78056	6.69835	5.91567	5.76874	4.62689	4.6573	4.67121
55.m04815	55.m04815_at	0.0052412	2.06571	TGME49_059150	2OG-Fe(II) oxygenase family oxidoreductase	4.7141	4.87237	4.79616	4.71908	5.83041	5.43975	5.71388	6.30421	4.7978	4.95608	5.00304
55.m04822	55.m04822_at	0.000924907	2.92761	TGME49_059230	hypothetical protein	5.04779	4.8323	5.29875	5.03906	6.78056	6.48466	6.33031	6.82125	5.2692	5.58561	5.03906
55.m04827	55.m04827_at	0.000509022	5.13763	TGME49_059280	hypothetical protein	3.67408	3.5732	3.52609	3.43184	6.11228	5.59833	5.63481	6.30421	4.01173	4.30803	3.91193
55.m04856	55.m04856_at	0.00924468	3.73634	TGME49_060000	trichohyalin-related	3.78887	3.55957	3.66517	3.61777	5.95273	4.93485	4.86372	6.4866	4.09444	4.68803	4.11432
55.m04861	55.m04861_at	0.00118499	2.8278	TGME49_060150	hypothetical protein	5.69041	5.40454	5.14962	5.24134	7.02018	6.85459	6.57478	7.03508	5.49702	6.2226	5.72037
55.m04870	55.m04870_x_at	0.00124199	2.66097	TGME49_060240	CCR4-NOT transcription complex subunit, putative	6.82575	6.75082	7.01945	6.98988	8.36969	8.45901	7.90086	8.50413	7.28612	7.74686	7.41581
55.m04873	55.m04873_at	0.00353401	2.48928	TGME49_060300	zinc transporter ZIP domain-containing protein	3.62193	3.82591	3.66577	3.64348	5.19941	4.78563	4.582	5.45294	3.70007	4.12313	3.75791
55.m04907	55.m04907_at	0.00214248	2.55671	TGME49_060810	conserved hypothetical protein	5.47456	5.77245	5.77768	5.59445	7.20439	6.90407	6.60521	7.32261	6.21133	6.45643	6.21133
55.m04909	55.m04909_at	0.00783606	2.33002	TGME49_060830	hypothetical protein	3.58883	3.48695	3.93795	3.76547	5.03449	5.10759	4.26199	5.25649	3.84526	3.75156	3.82796
55.m04910	55.m04910_at	0.00409154	2.03346	TGME49_060850	tim10/DDP zinc finger domain-containing protein	4.1771	4.02116	4.11848	3.8876	5.42797	5.23373	4.79388	4.8445	4.25572	4.44748	4.21258
55.m04916	55.m04916_at	0.00838398	2.86672	TGME49_061040	hypothetical protein	4.53909	4.37219	5.26585	4.27705	5.67695	6.37835	5.87927	6.59721	5.20113	6.0698	5.42533
55.m04960	55.m04960_at	0.00173042	2.60708	TGME49_061800	hypothetical protein	5.20447	4.92983	5.17076	5.08073	6.69139	6.78793	6.13201	6.30421	5.43851	5.60004	5.50634
55.m04966	55.m04966_at	0.00747085	3.13674	TGME49_061980	gorasp2-prov protein	5.7686	5.78746	5.55806	5.81287	8.00625	7.35204	6.51319	7.65256	5.98327	5.98327	5.89604
55.m04973	55.m04973_at	0.00250683	2.76502	TGME49_062080	hypothetical protein	5.97133	5.82085	5.85424	5.70584	7.00473	7.81454	6.99851	7.40364	6.26215	6.75363	6.51609
55.m04987	55.m04987_at	0.005295	3.2121	TGME49_062410	WD domain, G-beta repeat-containing protein	4.71382	4.93593	5.55377	5.45607	7.33649	7.03733	6.33031	6.68952	5.44206	6.1724	5.55377
55.m04989	55.m04989_at	0.00784788	2.97359	TGME49_062430	4-hydroxy-3-methylbut-2-en-1-yl diphosphate synthase, putative	4.93593	5.23715	4.87845	5.09023	6.53167	7.12601	5.78029	6.9926	5.42608	5.80478	5.41216
55.m04990	55.m04990_at	0.000620275	4.68029	TGME49_062440	hypothetical protein	3.72831	3.6092	3.43936	3.32504	5.29207	5.87313	5.77463	6.06846	4.32843	5.06127	4.37219
55.m04999	55.m04999_at	0.00508147	3.44413	TGME49_062540	calcium/calmodulin-dependent protein kinase,	4.41203	4.16828	4.55186	3.99794	6.23783	5.24712	6.57354	6.20818	4.83174	4.99601	4.98568
55.m05001	55.m05001_at	0.00825361	3.21462	TGME49_062600	hypothetical protein	5.65288	5.98278	5.31377	5.6257	6.62053	7.81373	6.98406	7.89541	6.21212	6.2784	6.21212
55.m05013	55.m05013_at	0.0016542	2.21698	TGME49_062820	separin-related / cell division-associated protein	5.63606	5.77761	6.08217	5.96157	7.02424	6.83718	6.91708	7.27328	6.02733	6.56311	6.09819
55.m05024	55.m05024_at	0.00310053	2.89779	TGME49_062990	hypothetical protein	5.54847	5.99806	5.51783	5.52334	6.95743	7.54522	6.75206	7.47281	5.68087	6.11398	5.99806
55.m05061	55.m05061_at	0.000446029	2.21264	TGME49_063450	hypothetical protein	5.59073	5.45101	5.70054	5.61971	6.83816	6.55886	6.84322	6.70483	6.16729	6.43533	6.08873
55.m05115	55.m05115_at	0.00171595	3.51523	TGME49_064210	hypothetical protein	4.6054	4.88336	4.85172	5.14787	7.1842	6.77207	6.3843	6.40225	5.52065	5.73722	5.63869
55.m10223	55.m10223_at	0.0019316	5.45898	none	hypothetical protein	4.9469	4.92222	4.5035	4.5875	7.37776	7.58415	6.33293	7.4598	5.48303	6.51178	5.64656
55.m10229	55.m10229_x_at	0.00178919	4.88789	NONE	conserved hypothetical protein	6.32025	6.24542	6.2397	5.94234	8.7535	8.7437	7.67089	8.73648	7.05593	7.13175	7.05593
55.m10230	55.m10230_at	0.00382251	2.16191	TGME49_063460	hypothetical protein	5.09886	5.26556	5.55357	5.29794	6.24597	6.72421	6.60545	6.08953	5.44013	5.801	5.67967
55.m10235	55.m10235_at	0.000533952	3.56392	none	cytochrome biogenesis related protein-related	3.88756	3.87553	3.83379	3.76775	5.58741	6.03737	5.36028	5.71343	4.42634	4.91227	4.31714
55.m10241	55.m10241_s_at	0.00618301	2.23836	TGME49_061490	conserved hypothetical protein	7.00778	7.16296	6.99826	6.82718	8.6608	7.68161	8.05074	8.2528	6.98811	7.61045	7.42529
55.m10264	55.m10264_at	0.0097503	2.46508	TGME49_058600	conserved hypothetical protein	5.01286	4.79091	4.67948	4.30672	6.65029	5.60527	6.03792	5.70302	4.75816	5.01286	4.83213
55.m10267	55.m10267_at	0.00019602	5.80379	TGME49_057940	hypothetical protein	4.42428	4.41941	4.2956	4.12329	6.97677	6.73074	6.66845	7.0346	5.01073	6.07247	5.14349
55.m10269	55.m10269_at	0.00799575	2.30608	TGME49_057920	conserved hypothetical protein	3.15327	3.09743	3.28768	3.22665	4.38197	5.02109	4.32352	3.86024	3.47168	3.57596	3.49272
55.m10272	55.m10272_at	0.00114534	2.89165	TGME49_057600	hypothetical protein	5.21823	5.30136	5.50501	5.49462	6.67339	7.16775	6.64899	7.15666	5.44566	6.12762	5.92121
55.m10275	55.m10275_s_at	0.00937203	2.4519	TGME49_056650	hypothetical protein	3.73116	4.42195	3.81397	3.53876	5.61539	5.23933	4.66414	5.16259	3.82928	4.09447	4.16679
55.m10277	55.m10277_s_at	0.00150211	3.66015	TGME49_056330	hypothetical protein	3.76906	3.91344	3.88764	3.75188	5.8842	5.50395	5.229	6.19247	4.30672	4.70415	4.25004
55.m10287	55.m10287_at	0.00296887	2.67798	TGME49_057320	hypothetical protein	4.46552	4.50592	4.80284	4.79533	5.5361	6.26819	6.08336	6.36653	4.8658	5.07888	4.95297
55.m10291	55.m10291_at	0.000900215	4.62687	TGME49_058370	Protein kinase domain containing protein	3.28196	3.26423	3.36819	3.21718	5.54067	4.88138	5.73026	5.8194	3.81035	3.98121	3.79884
55.m10292	55.m10292_at	0.000713275	4.12183	TGME49_058760	conserved hypothetical protein	6.27662	6.54406	6.39636	6.5524	8.70011	8.17331	8.2226	8.84655	6.83718	7.35464	7.11822
55.m10294	55.m10294_at	0.00799575	3.42001	TGME49_059100	hypothetical protein	3.83357	4.09572	3.81949	3.56875	5.85666	5.59337	4.67809	6.2854	3.8612	4.24886	4.09572
55.m10296	55.m10296_at	0.00125101	3.65321	TGME49_059840	hypothetical protein	5.34127	5.1592	5.33934	5.46388	7.49367	6.66784	7.1426	7.47624	5.8041	6.33935	6.04953
55.m10299	55.m10299_at	0.00601858	2.66776	TGME49_060280	hypothetical gene 4 protein-related	4.26983	4.53205	4.32847	4.2362	6.22184	5.07219	5.71079	6.02425	4.43865	4.67059	4.37219
55.m10300	55.m10300_at	0.00215605	2.4434	TGME49_061420	conserved hypothetical protein	6.23384	5.94142	5.71827	6.20691	7.60863	7.37697	7.20471	7.0657	6.11006	6.34575	6.41764
55.m10301	55.m10301_at	0.00665478	2.50948	none	hypothetical protein	3.76777	3.66283	3.51159	3.43047	4.43466	5.53827	4.6746	5.03468	3.46054	4.17455	3.61216
55.m10309	55.m10309_at	0.000521197	4.85243	none	conserved hypothetical protein	6.10167	5.95052	5.97015	6.16711	8.23713	8.34684	7.95113	8.76918	6.78414	7.3789	6.85264
55.m11050	55.m11050_at	0.00485926	2.32595	TGME49_056850	hypothetical protein	3.94764	3.5641	3.87553	3.6749	5.40406	5.16255	4.53959	4.82725	3.68482	3.99112	3.88622
553.m00023	553.m00023_at	0.00225043	3.44318	TGME49_108380	hypothetical protein	3.4427	3.38035	3.349	3.12885	4.7141	4.92216	5.0391	5.7605	3.88435	3.90539	3.69907
57.m00035	57.m00035_at	0.00726682	2.17386	TGME49_066770	plasmodium falciparum CPW-WPC domain-containing	4.36713	4.15677	4.10844	4.07323	5.71936	5.39384	4.72293	5.35047	4.27405	4.49338	4.23912
57.m01681	57.m01681_s_at	0.00146746	4.17085	TGME49_064430	hypothetical protein	5.78845	5.94713	5.96149	6.23491	8.01152	8.32164	7.4462	8.39398	6.52288	7.25603	6.77707
57.m01687	57.m01687_x_at	0.003405	2.84109	TGME49_064480	conserved hypothetical protein	4.12631	3.89874	3.6317	4.13709	5.23363	5.57429	5.06287	5.94884	4.41121	4.59351	4.44027
57.m01694	57.m01694_at	0.00478327	3.28482	TGME49_064690	cyclin, putative	4.75816	4.78758	4.54345	4.74457	6.87737	6.26819	5.67645	6.875	5.08404	5.61645	5.09777
57.m01710	57.m01710_at	0.00529621	2.25573	TGME49_064890	hypothetical protein	6.94504	6.87564	6.81959	6.67753	7.68258	8.51936	7.69548	8.11475	7.30741	7.61475	7.48881
57.m01718	57.m01718_at	0.00784788	3.80782	TGME49_065050	hypothetical protein	3.78831	3.66961	3.6412	3.6412	4.99273	6.72922	5.27229	5.46193	3.82879	4.64183	4.06554
57.m01729	57.m01729_at	0.0048138	3.00341	TGME49_065210	WD domain, G-beta repeat-containing protein	4.38905	4.87636	4.69811	4.58561	6.45834	6.60824	5.48626	6.34271	4.86367	5.20451	4.98568
57.m01732	57.m01732_at	0.0075814	2.10684	TGME49_065240	hypothetical protein	5.84156	5.88181	5.8111	5.99554	6.53936	7.43696	6.68815	7.16585	6.06937	6.37095	6.05458
57.m01760	57.m01760_at	0.000185169	3.9314	TGME49_065830	hypothetical protein	5.10536	5.16411	5.15548	5.30586	7.04243	7.17379	7.1022	7.31257	5.74035	6.05013	5.78697
57.m01761	57.m01761_at	0.00293694	2.48742	TGME49_065840	split into 2 genes :065840 & 065850:200 kDa antigen p200, putative and a hypothetical protein	5.04467	5.55853	5.27084	5.34101	7.00114	6.6093	6.22993	6.63328	5.37138	5.69295	5.51103
57.m01763	57.m01763_at	0.00503558	2.43778	TGME49_065870	pantoate--beta-alanine ligase	4.9858	4.8204	4.4146	4.55878	5.67491	6.44696	6.09697	5.70302	4.86174	5.30754	5.29544
57.m01764	57.m01764_at	0.00717237	3.76762	TGME49_065980	hypothetical protein	4.59859	5.2908	4.50928	4.2206	7.30313	6.78059	6.05284	6.13731	4.86663	5.62305	5.2908
57.m01766	57.m01766_at	0.00649361	2.87877	TGME49_066020	hypothetical protein	4.35378	4.19005	4.08547	4.019	5.6982	5.12748	5.48303	6.4414	4.46166	4.72322	4.24113
57.m01768	57.m01768_at	0.00060885	2.98191	TGME49_066040	regulator of chromosome condensation domain	4.0523	4.39252	4.02265	4.18499	5.89355	5.50194	5.63858	5.92333	4.56451	4.61958	4.75218
57.m01778	57.m01778_at	0.000216153	2.81407	TGME49_066150	hypothetical protein	3.86809	3.60801	3.73516	3.70232	5.32127	5.30332	5.16083	5.0988	4.03758	4.71245	4.13394
57.m01785	57.m01785_at	0.000436984	5.24915	TGME49_066330	hypothetical protein	4.24309	4.37468	4.55916	4.54366	6.98679	7.17646	6.49463	6.63105	4.86372	5.30601	5.31972
57.m01786	57.m01786_at	0.00468573	2.15815	TGME49_066340	hypothetical protein	5.29461	5.51055	5.56632	4.95618	6.18002	6.47874	6.3299	6.77817	5.54801	4.98168	5.50071
57.m01787	57.m01787_at	0.00138949	6.26122	TGME49_066350	conserved hypothetical protein	5.26894	5.01658	4.63388	4.59823	7.71483	7.78119	6.77959	7.82779	5.35213	6.1837	5.4805
57.m01797	57.m01797_s_at	0.000871614	5.64599	TGME49_066490	hypothetical protein	5.57758	5.63617	5.74709	6.28936	8.25825	8.76252	7.90624	8.31211	6.34639	7.54361	6.92417
57.m01801	57.m01801_at	0.000676136	6.0025	TGME49_066650	hypothetical protein	4.29873	4.7515	4.00934	4.2596	6.63876	7.32271	6.64899	7.05096	5.35213	6.1098	5.37317
57.m01830	57.m01830_at	0.004496	2.48158	TGME49_067000	hypothetical protein	5.44572	5.76634	5.68173	5.31974	7.10449	6.90739	6.30458	7.14212	5.61109	5.88261	5.84413
57.m01841	57.m01841_at	0.00700509	3.29057	TGME49_067150	GPI-anchored surface BSR4-related antigen	3.20372	3.12956	3.20973	3.33284	5.02436	5.48907	3.99557	5.2402	3.62573	3.93215	3.80415
57.m01855	57.m01855_at	0.00552712	3.36224	TGME49_067410	scavenger receptor protein TgSR1, putative	2.96224	3.09345	3.13297	3.18701	4.91207	5.5918	4.08246	4.78704	3.57199	3.84616	3.33856
57.m01866	57.m01866_at	0.000752304	2.98002	TGME49_067540	cAMP-dependent protein kinase, putative	6.05013	6.41303	6.01028	5.87229	7.74184	7.81274	7.42843	7.66401	6.60576	7.16279	6.7118
57.m01869	57.m01869_x_at	0.000419595	2.56194	TGME49_067600	glycine-rich RNA-binding protein, putative	8.30556	8.22128	8.35004	8.27393	9.67153	9.51604	9.49678	9.89541	8.78082	8.99487	8.78666
57.m01873	57.m01873_at	0.00109371	3.35249	TGME49_067690	hypothetical protein	4.83221	4.57284	4.8807	4.74854	6.90074	6.58409	6.43918	6.09122	5.11587	5.5204	5.33287
57.m01877	57.m01877_at	0.0083577	2.43237	TGME49_067760	hypothetical protein	5.41929	5.29934	5.56521	5.5563	6.89574	6.75045	6.05625	7.26714	5.77894	6.25877	6.05259
57.m03085	57.m03085_at	0.00375843	2.35889	TGME49_065490	hypothetical protein	3.74521	3.55143	4.22739	3.7242	5.32438	5.02297	4.7073	5.14601	4.30672	4.6829	4.30672
57.m03094	57.m03094_at	0.00224401	5.19464	TGME49_066130	glutathione/thioredoxin peroxidase, putative	3.94182	4.21983	3.65287	3.42272	6.76841	6.46124	5.59235	5.92333	3.9046	5.05474	4.71954
57.m03096	57.m03096_at	0.000910583	4.53843	TGME49_066610	serine proteinase inhibitor, putative	4.62191	4.65297	4.93036	4.63612	7.23267	7.06442	6.31905	6.954	4.9711	5.95197	5.38295
57.m03960	57.m03960_at	0.00204458	2.81419	TGME49_067850	hypothetical protein	4.56655	4.5286	4.64854	4.54642	6.45001	6.31669	5.64453	5.84977	4.75448	5.19503	5.11215
57.m03962	57.m03962_at	0.00053485	4.2119	TGME49_067630	hypothetical protein	5.37371	5.22518	5.35342	5.37211	7.40266	7.48501	6.97751	7.75715	5.8041	6.62377	5.95497
57.m03964	57.m03964_at	0.00728029	2.72337	none	hypothetical protein	6.67434	6.61593	6.51198	6.88147	8.35645	7.81061	7.54567	8.75257	6.82048	7.14132	7.01899
57.m03969	57.m03969_at	0.00909967	2.84536	TGME49_065810	conserved hypothetical protein	3.15136	3.51097	3.34797	3.25733	5.63108	4.58944	4.89998	4.18159	3.55957	3.6455	3.65017
57.m03971	57.m03971_at	0.000258163	3.44668	none	hypothetical protein	4.24341	4.43722	4.31646	4.07331	6.18978	5.93318	5.94942	6.13884	4.83742	5.26859	4.83742
57.m03973	57.m03973_at	0.00601521	3.28845	TGME49_065130	hypothetical protein	3.26483	3.20334	3.32265	3.42568	5.84068	5.10138	4.77856	4.36552	3.68541	4.39211	3.67245
57.m03977	57.m03977_at	0.00187386	3.08857	TGME49_064850	hypothetical protein	3.60588	3.42662	3.7037	3.61795	5.72237	5.31323	4.97458	4.85172	3.73638	4.15677	3.93904
57.m03985	57.m03985_at	0.00375286	2.96737	TGME49_066720	conserved hypothetical protein	3.473	3.46427	3.31871	3.43474	5.50489	4.77688	4.41831	5.26737	3.53405	4.35481	3.56479
57.m03990	57.m03990_at	0.00268516	3.42363	TGME49_067780	conserved hypothetical protein	4.89481	4.75127	4.84649	4.6749	6.88937	6.56846	5.87569	6.93606	5.1218	4.97619	5.31543
57.m03997	57.m03997_at	0.000634286	2.98366	TGME49_066780	hypothetical protein	2.92253	3.13311	3.11202	2.90909	4.31947	4.81052	4.78987	4.46523	3.12057	3.25263	3.25263
583.m00020	583.m00020_at	0.00655076	4.36926	TGME49_116190	superoxide dismutase, putative	4.17837	4.32682	3.7355	3.98547	6.66576	5.10138	6.20821	6.76036	4.49778	4.8912	4.71711
583.m00677	583.m00677_at	0.00369061	3.69121	TGME49_113000	hypothetical protein	3.94764	3.9886	3.60827	3.47812	5.55933	6.05844	4.91979	6.02146	4.16642	4.44817	4.48668
583.m00693	583.m00693_at	0.00100066	5.92439	TGME49_115400	SRS domain-containing surface antigen, putative	3.65247	3.93489	3.61661	3.91098	6.35102	6.74294	5.65439	6.63328	4.43865	5.50727	4.56623
583.m00700	583.m00700_at	0.00409318	3.93776	TGME49_116290	hypothetical protein	3.94764	3.6412	4.22952	4.18752	5.40276	6.76238	5.72485	6.02538	4.27779	4.84614	4.58711
583.m05267	583.m05267_at	0.000400247	3.35138	TGME49_109000	sodium:solute symporter family domain-containing	3.69488	3.81888	3.48786	3.65313	5.55933	5.18894	5.29035	5.59514	3.928	4.2809	4.14079
583.m05268	583.m05268_at	0.00307121	2.28185	TGME49_109020	PP-loop domain-containing protein	4.7922	5.05145	5.05375	5.07148	6.3798	6.1355	6.46841	5.74599	4.5	5.83746	5.17941
583.m05277	583.m05277_at	0.00287429	2.87253	TGME49_109190	hypothetical protein	5.96728	6.1586	5.88583	6.09635	7.99011	7.55197	6.98548	7.66979	6.03205	6.51178	5.85665
583.m05283	583.m05283_at	0.0037282	2.94568	TGME49_109260	retinol dehydrogenase, putative	4.0523	4.23879	4.32338	4.47478	5.45358	6.49012	5.64339	5.73657	4.39825	5.17587	4.78381
583.m05285	583.m05285_at	0.00631366	2.66961	TGME49_109320	SRS domain-containing protein	3.14786	2.97553	2.98304	2.93615	4.38197	3.7513	4.57333	5.00249	3.28163	3.32209	3.36636
583.m05286	583.m05286_at	0.00924839	2.21542	TGME49_109330	hypothetical protein	3.21403	3.16486	3.05452	3.02153	4.53323	4.77719	3.97577	3.75907	3.18985	3.93546	3.35898
583.m05287	583.m05287_at	0.0093153	3.56241	TGME49_109350	SAG2 related antigen SAG2C, putative	5.58799	5.26335	4.16748	4.14279	6.89031	6.56648	6.40295	6.63328	5.35857	5.61255	5.45853
583.m05292	583.m05292_at	0.00119354	2.61872	TGME49_109540	hypothetical protein	3.61252	3.51145	3.42208	3.58653	4.52999	5.20013	5.02537	4.93252	3.89158	4.41922	3.9531
583.m05311	583.m05311_at	0.00960182	3.46627	TGME49_109880	hypothetical protein	4.47119	4.83544	5.22824	5.43381	7.19919	7.23702	5.87705	6.82895	5.37506	5.95227	5.51137
583.m05335	583.m05335_at	0.00738493	3.99612	TGME49_110160	piwi-PAZ domain-containing protein	4.31978	5.16835	4.54345	4.27883	5.70164	6.98062	6.42849	7.19405	5.24703	5.84904	5.3629
583.m05343	583.m05343_at	0.00492385	2.25209	TGME49_110280	phosphoethanolamine cytidylyltransferase, putative	4.57188	4.38091	4.498	4.40016	5.75682	5.10138	6.04369	5.63411	4.85615	4.85615	4.71711
583.m05346	583.m05346_at	0.00110873	3.31381	TGME49_110310	WD domain, G-beta repeat-containing protein	5.25795	4.93593	5.14912	5.1933	7.32632	6.88147	6.62093	6.62156	5.76061	6.34183	5.80037
583.m05369	583.m05369_at	0.00308673	2.02837	TGME49_110550	hypothetical protein	4.49726	4.71639	4.80741	4.69869	6.02188	5.5399	5.42259	5.81667	4.92783	5.26859	4.92783
583.m05373	583.m05373_at	0.000534822	6.26907	TGME49_110600	hypothetical protein	5.48303	5.64937	5.12328	4.77992	8.00343	7.88245	7.69414	8.04858	5.95938	7.15263	6.25154
583.m05398	583.m05398_at	0.000886632	2.69735	TGME49_110950	hypothetical protein	5.46508	5.63827	5.63144	5.47127	6.86389	7.12415	6.68385	7.26033	5.83976	6.36787	5.82777
583.m05405	583.m05405_x_at	0.0084236	2.92792	TGME49_111070	conserved hypothetical protein	4.11763	4.29599	4.36489	4.45358	5.78626	5.34589	5.55673	6.74272	4.78383	4.75801	4.95453
583.m05421	583.m05421_at	0.00488796	2.19138	TGME49_111280	hypothetical protein	5.30359	5.46156	5.87229	5.97091	6.58662	7.01271	6.60232	6.93407	6.05438	6.375	6.23321
583.m05437	583.m05437_at	0.00986086	3.25358	TGME49_111490	hypothetical protein	6.14581	5.92058	5.41753	5.54477	7.35004	7.62527	6.64899	8.21251	6.14637	7.15297	5.9404
583.m05496	583.m05496_at	0.00121863	3.75758	TGME49_112560	collagen alpha 2(XI)-related	5.66558	5.89417	5.70302	5.74883	7.47707	8.2422	7.34784	7.58371	6.35078	6.48683	6.29223
583.m05506	583.m05506_at	0.00489011	2.79021	TGME49_112690	hypothetical protein	3.89158	4.05314	4.3612	4.25337	6.03284	5.80941	4.95847	5.68006	4.44183	4.74403	4.52821
583.m05507	583.m05507_at	0.00131896	3.3269	TGME49_112700	hypothetical protein	4.22302	4.16707	4.22792	4.03523	5.67074	5.92936	5.57935	6.41052	4.68311	5.26161	4.61747
583.m05508	583.m05508_at	0.00660179	2.70168	TGME49_112710	hypothetical protein	4.8026	5.19369	5.08105	4.80052	5.84595	6.52406	6.20821	7.03508	5.2452	5.86342	5.37888
583.m05510	583.m05510_at	0.000405008	5.06823	TGME49_112830	hypothetical protein	5.35616	5.26752	5.29082	5.20329	7.75234	7.9717	7.21627	7.54341	5.71705	6.4622	5.92576
583.m05516	583.m05516_at	0.00777107	2.7075	TGME49_112970	hypothetical protein	3.36289	3.31992	3.05452	3.20973	4.88058	5.12579	3.86366	4.82489	3.83844	3.94593	3.29464
583.m05528	583.m05528_at	0.000446029	2.34753	TGME49_113110	hypothetical protein	5.88662	6.00862	6.03023	5.8557	7.06958	7.41606	7.09664	7.12344	6.01196	6.49877	5.90075
583.m05529	583.m05529_at	0.000996568	2.82536	TGME49_113120	RNA polymerase Rpb3/Rpb11 dimerisation domain	5.13439	5.23841	5.36863	5.22862	6.44507	7.12481	6.7507	6.6432	5.84156	6.09568	5.78488
583.m05540	583.m05540_at	0.000636397	2.95644	TGME49_113270	hypothetical protein	6.43879	6.49734	6.20826	6.21455	8.13161	7.89636	7.60071	7.9857	6.53232	7.09284	6.72775
583.m05549	583.m05549_at	0.002732	4.79819	TGME49_113370	hypothetical protein	6.13992	5.92039	6.47421	6.39611	8.51121	9.19628	7.76007	8.51303	7.02731	7.66563	7.08176
583.m05560	583.m05560_at	0.00824815	2.78812	TGME49_113490	hypothetical protein	4.57574	5.34589	5.79352	5.63307	6.65029	6.57868	6.87977	7.15666	5.7167	6.28767	5.99327
583.m05575	583.m05575_at	0.000438816	4.79896	TGME49_113730	hypothetical protein	3.41184	3.50499	3.52309	3.50033	5.87221	5.6521	5.34553	6.12129	3.99871	4.77141	4.06116
583.m05590	583.m05590_at	0.000797281	5.14904	TGME49_113940	hypothetical protein	4.04556	3.74665	3.83945	3.79884	5.89006	6.73718	5.87508	6.38539	4.23785	4.6212	4.23785
583.m05612	583.m05612_at	0.000900735	4.1043	TGME49_114360	WW domain-containing protein	4.32131	4.16486	4.01512	4.42428	6.20976	6.55569	5.79309	6.51558	4.74472	5.35998	5.02207
583.m05627	583.m05627_at	0.0011332	5.38536	none	hypothetical protein	8.0981	8.12473	7.46293	7.33712	10.287	10.1745	9.78374	10.4938	8.40812	9.29669	8.57476
583.m05629	583.m05629_at	0.0025808	2.84904	TGME49_114670	hypothetical protein	4.37127	4.56034	3.77599	3.89158	5.59952	5.92052	5.48303	5.63802	4.19003	4.55361	4.39971
583.m05652	583.m05652_at	0.00312248	3.3427	TGME49_114970	hypothetical protein	5.79468	5.74676	5.40395	5.61149	7.26607	7.64992	6.7514	7.85353	6.07858	6.1489	6.02265
583.m05654	583.m05654_at	0.000534822	4.11074	TGME49_115090	hypothetical protein	3.42029	3.84524	3.71806	3.7826	5.63833	6.09942	5.48303	5.70302	4.06468	4.2809	4.20719
583.m05661	583.m05661_at	0.00335607	2.4285	TGME49_115190	serine/threonine-protein kinase, putative	4.32711	3.78013	4.30997	4.3371	5.78184	5.59493	5.15253	5.34527	4.38165	4.65858	4.58576
583.m05665	583.m05665_at	0.00333954	3.7997	TGME49_115240	hypothetical protein	4.39342	4.28391	4.58011	4.64479	6.48575	6.6093	5.60558	6.90514	5.03535	5.70644	4.99842
583.m05674	583.m05674_at	0.000467771	2.75931	TGME49_115350	developmental protein-related	3.05503	2.73097	2.80019	2.94811	4.41937	4.11264	4.36785	4.49168	3.0993	3.26015	2.9965
583.m05677	583.m05677_at	0.00479912	3.19586	TGME49_115380	hypothetical protein	3.80773	3.76606	3.57946	3.57946	5.71849	5.51164	4.52978	5.67762	3.77201	4.19676	3.94863
583.m05688	583.m05688_at	0.00499552	3.12523	TGME49_115520	microneme protein, putative	4.49665	4.58462	4.86812	4.39211	6.61587	5.73399	5.81009	6.7574	5.13869	5.13869	5.13869
583.m05690	583.m05690_at	0.00894218	2.86178	TGME49_115550	microneme protein, putative	3.07737	3.13567	3.14943	3.22124	5.30452	4.51399	3.85592	4.97691	3.12839	3.66335	3.30419
583.m05699	583.m05699_at	0.00851411	2.55004	TGME49_115660	hypothetical protein	5.20677	5.45535	5.19478	4.91347	6.24773	5.98444	7.03057	6.90971	5.44071	5.87688	5.51995
583.m05729	583.m05729_at	0.00188037	5.68671	TGME49_116150	protein kinase domain-containing protein	4.57555	4.58462	4.78459	4.53201	7.67005	6.76671	6.44141	7.62897	5.32825	6.22028	5.57512
583.m05733	583.m05733_at	0.00129883	2.10642	TGME49_116220	conserved hypothetical protein	6.03251	6.03297	6.02317	5.9871	6.74507	7.25642	7.17401	7.1994	6.1071	6.58951	6.25305
583.m05743	583.m05743_at	0.000436984	3.10412	TGME49_116320	ABC transporter-related	3.61026	3.5451	3.20973	3.2333	5.08121	5.17109	4.98902	4.8938	3.77279	4.2809	3.403
583.m05751	583.m05751_at	0.00345658	2.68938	TGME49_116430	hypothetical protein	5.06525	4.90915	4.44641	4.51113	6.38657	6.24905	6.31027	5.69513	4.80337	5.28755	5.13869
583.m05754	583.m05754_at	0.000428132	3.56259	TGME49_116470	hypothetical protein	4.70345	4.71997	4.72076	4.64786	6.78056	6.72707	6.2493	6.36681	5.04429	5.43692	5.13869
583.m05755	583.m05755_at	0.00282823	2.91742	TGME49_116480	XRN 5'-3' exonuclease N-terminus domain-containing	6.33357	6.56672	6.50285	6.36552	7.88463	8.49438	7.47094	8.09749	6.56203	6.73087	6.89046
583.m05760	583.m05760_at	0.00389126	5.39063	TGME49_116560	hypothetical protein	4.10428	4.03457	4.15823	4.02743	5.58564	6.8564	6.23529	7.36899	4.46949	5.54006	4.5177
583.m05764	583.m05764_at	0.000347733	2.78104	TGME49_116620	WD-40 repeats-containing protein	5.55122	5.70267	5.5565	5.66176	7.23267	7.18213	6.84216	7.1177	5.65696	6.0025	5.84222
583.m05766	583.m05766_at	0.00567712	2.99339	TGME49_116640	hypothetical protein	4.43318	4.71607	4.56344	4.32131	6.78056	6.19268	5.48303	5.90484	4.7008	5.26371	4.79352
583.m05769	583.m05769_at	0.00182908	2.50488	TGME49_116670	axoneme-associated protein-related	5.15233	5.23674	5.04511	4.63582	6.35305	6.58817	6.12353	6.30421	5.27864	5.52611	5.29134
583.m05770	583.m05770_at	0.00333954	2.39346	TGME49_116680	RNA pseudouridylate synthase domain-containing	6.48865	6.61454	6.65065	6.10905	7.93451	7.44319	7.50947	8.0121	6.63064	7.21425	6.85454
583.m09094	583.m09094_at	0.00440712	2.80032	TGME49_109300	hypothetical protein	4.0523	3.92475	4.06274	3.83357	4.75164	5.79525	5.53363	5.73519	4.11318	4.23035	4.23035
583.m09117	583.m09117_at	0.00464333	2.17901	TGME49_112550	hypothetical protein	4.27353	4.35326	4.31984	4.52002	5.03449	5.40257	5.63096	5.89332	4.43883	4.52002	4.52002
583.m09122	583.m09122_at	0.000224158	3.74145	TGME49_113260	hypothetical protein	5.30374	5.12161	5.10776	5.2905	7.04721	7.36804	6.98768	7.03508	5.90641	6.75003	6.07052
583.m09129	583.m09129_at	0.00100758	4.67861	TGME49_113740	zinc finger (CCCH type) protein, putative	4.1073	4.1131	3.93141	4.03983	6.67091	5.72535	6.10991	6.5898	4.56565	5.3061	4.66154
583.m09130	583.m09130_at	0.0038531	3.06554	TGME49_113840	hypothetical protein	4.85531	4.08849	3.86797	4.03269	5.83889	5.60707	5.66535	6.19772	4.83686	4.70675	4.93593
583.m09150	583.m09150_at	0.00369609	2.45833	TGME49_116490	hypothetical protein	6.93278	6.70622	6.75514	6.63927	7.74702	8.5146	7.72884	8.23366	6.96845	7.24904	7.17982
583.m09151	583.m09151_at	0.00224429	3.3701	TGME49_116510	hypothetical protein	4.51433	4.73558	5.06945	4.84993	6.25967	6.87212	6.13585	6.91283	5.19628	5.87444	5.24011
583.m09156	583.m09156_at	0.00320225	3.8298	TGME49_116380	hypothetical protein	3.27095	3.13251	3.28024	3.35545	4.7918	5.6715	4.62191	5.70302	3.61051	3.86955	3.608
583.m09187	583.m09187_at	0.00996381	2.34141	none	hypothetical protein	3.20937	3.09345	3.21504	3.33202	4.03184	5.15623	4.0821	4.48923	3.48544	3.5946	3.4595
583.m09193	583.m09193_at	0.00300032	3.99374	TGME49_111420	hypothetical protein	3.46983	3.34545	3.36839	3.45786	5.52255	5.4811	4.61826	6.01059	3.7975	4.25967	3.87868
583.m09201	583.m09201_at	0.00237574	4.72931	TGME49_109530	hypothetical protein	3.64403	3.40527	3.59035	3.68728	6.06103	6.09218	4.93851	6.20173	4.20818	4.87744	4.20818
583.m11384	583.m11384_at	0.00229827	3.83186	TGME49_116370	hypothetical protein	4.02235	3.96005	3.82551	3.66095	6.19778	6.21414	5.6138	5.19533	3.89158	5.58465	4.40186
583.m11385	583.m11385_at	0.000631375	3.65165	none	hypothetical protein	6.3301	6.30813	6.62874	6.92694	8.27507	8.52591	8.34159	8.52553	7.04692	7.89891	7.26116
583.m11390	583.m11390_at	0.00182908	2.96244	TGME49_115630	hypothetical protein	3.90311	4.11666	3.47369	3.63014	5.38552	5.45241	4.97294	5.57987	4.37219	4.58361	4.14152
583.m11395	583.m11395_x_at	0.000900215	6.07202	TGME49_114290	1-phosphatidylinositol-4,5-bisphosphate phosphodiesterase beta 2-related	6.00586	6.16528	6.02108	5.8258	8.2809	8.71754	8.18303	9.24525	6.67764	7.53801	6.90379
583.m11402	583.m11402_at	0.000631375	2.71944	none	hypothetical protein	6.6096	6.48148	6.28416	6.34176	8.00823	7.97072	7.57934	7.93195	6.61469	7.1147	7.03614
583.m11407	583.m11407_at	0.00588931	2.3003	TGME49_112120	hypothetical protein	4.10844	3.95463	4.12949	4.20932	5.03821	5.63277	4.84466	5.69353	4.2364	4.5008	4.34562
583.m11408	583.m11408_at	0.000770212	2.52494	TGME49_111850	hypothetical protein	4.79179	4.66708	4.89481	4.98311	6.25512	5.87313	6.33031	6.22322	5.11066	5.6088	5.24703
583.m11413	583.m11413_at	0.00655076	2.33463	TGME49_110940	conserved hypothetical protein	4.20326	4.23199	3.91344	4.14885	5.23351	5.91757	5.37866	4.86057	4.62134	4.68288	4.75306
583.m11417	583.m11417_at	0.00118499	3.18688	TGME49_110340	hypothetical protein	5.89362	5.57802	6.01193	5.49613	7.38265	7.74927	7.12363	7.41272	6.31414	7.04279	6.45081
583.m11424	583.m11424_at	0.00570842	3.31235	TGME49_109840	hypothetical protein	4.39053	4.53906	4.41046	4.39543	6.39802	6.62174	5.24601	6.38113	4.75448	4.87486	4.75448
583.m11438	583.m11438_at	0.00194296	2.22543	TGME49_109130	conserved hypothetical protein	3.22124	3.20463	3.13788	3.33256	4.49314	4.72256	4.14612	4.15082	3.21751	3.41536	3.41536
583.m11440	583.m11440_at	0.00019602	3.97753	none	conserved hypothetical protein	3.66666	3.56733	3.48198	3.37072	5.37598	5.65472	5.43926	5.58423	3.77201	3.88851	3.79884
583.m11441	583.m11441_at	0.00109506	4.48105	TGME49_109340	hypothetical protein	3.67874	3.85024	3.37273	3.66095	6.05382	5.23282	5.81008	6.12129	4.00598	4.4433	4.05162
583.m11448	583.m11448_at	0.000826133	5.45852	TGME49_110590	conserved hypothetical protein	5.36934	5.41147	5.33904	5.41147	8.2363	7.97058	7.17223	7.94626	5.87983	6.75045	6.17314
583.m11451	583.m11451_at	0.00214998	5.24813	TGME49_111050	hypothetical protein	4.2809	3.97778	4.28338	3.83814	5.84589	7.06097	6.14436	6.89621	4.65932	5.23757	4.71711
583.m11453	583.m11453_at	0.00267431	4.12507	TGME49_111630	hypothetical protein	4.65472	4.80061	5.22347	4.77517	6.25784	7.35536	6.72613	7.2923	4.98757	5.7686	5.28602
583.m11456	583.m11456_x_at	0.00082141	3.66549	TGME49_112180	conserved hypothetical protein	5.34079	5.22151	5.44681	5.39771	7.27588	7.12601	6.84545	7.6555	5.82987	6.2945	6.03889
583.m11458	583.m11458_at	0.00259191	4.04696	TGME49_112240	conserved hypothetical protein	6.22791	6.01423	6.20319	5.66992	8.39166	7.68296	7.55695	8.55103	6.45595	6.65811	6.65811
583.m11459	583.m11459_at	0.00515554	2.29237	none	hypothetical protein	5.14239	5.55097	5.2006	5.14649	6.22434	6.89004	6.0825	6.63093	5.58125	6.16529	5.84324
583.m11462	583.m11462_at	0.00122877	2.95638	TGME49_113460	conserved hypothetical protein	5.05375	5.08802	4.98281	4.98922	6.98807	6.29634	6.33692	6.74779	5.03708	5.50906	5.29134
583.m11463	583.m11463_x_at	0.0032516	3.38602	TGME49_113510	hypothetical protein	5.59498	5.76758	5.35069	5.87943	7.64163	7.88851	6.7904	7.3105	6.01196	6.63608	6.4355
583.m11471	583.m11471_at	0.000185169	4.8565	TGME49_115890	hypothetical protein	3.63258	3.57545	3.67016	3.84497	5.99236	5.94093	5.78825	6.12129	4.09171	4.63066	4.18691
583.m11473	583.m11473_at	0.00181842	2.18635	TGME49_116210	hypothetical protein	5.72256	5.59148	5.78769	5.79233	6.68635	6.73891	6.73891	7.24399	5.87983	6.42414	6.09016
59.m00004	59.m00004_at	0.00323756	4.48786	TGME49_069110	ornithine aminotransferase, putative	3.44356	3.16729	3.09288	3.43682	5.84064	5.94766	4.57634	5.44003	4.03758	4.76882	4.0644
59.m00026	59.m00026_at	0.000185169	4.15234	TGME49_069170	hypothetical protein	4.64768	4.56327	4.67059	4.54214	6.50861	6.56977	6.68765	6.87334	4.92783	5.75482	5.29607
59.m03362	59.m03362_at	0.0042508	3.3133	TGME49_068030	hypothetical protein	3.56479	3.57906	3.67831	4.03544	5.78995	5.64656	4.66455	5.66961	4.21604	4.95976	4.35238
59.m03363	59.m03363_at	0.00019602	2.71881	TGME49_068040	200 kDa antigen p200, putative	4.42683	4.58462	4.45463	4.52521	6.00145	6.03404	5.7947	5.93299	4.8104	5.30537	4.6649
59.m03365	59.m03365_at	0.000438816	3.86648	TGME49_068180	hypothetical protein	4.88368	5.02531	4.86812	4.82735	6.81749	7.0004	6.48198	7.10867	5.20852	5.71275	5.51887
59.m03366	59.m03366_at	0.000950997	3.52049	TGME49_068190	hypothetical protein	3.34737	3.54756	3.57305	3.53411	5.10727	5.72309	5.46748	4.96734	3.77603	4.39211	4.18224
59.m03371	59.m03371_at	0.00374949	3.12856	TGME49_068240	hypothetical protein	4.90265	4.80756	4.84961	4.80256	5.81031	6.44443	6.64675	7.04287	5.20956	5.84021	5.13869
59.m03380	59.m03380_at	0.00520711	2.67458	TGME49_068340	hypothetical protein	4.90156	4.8443	5.21793	5.33852	6.6195	6.97704	5.92607	6.45693	5.29794	5.50708	5.2645
59.m03384	59.m03384_at	0.00868558	2.73253	TGME49_068380	RNA recognition motif-containing protein	5.13559	5.13903	4.87196	4.85961	6.20052	5.88592	6.48598	7.23474	5.09562	5.4256	5.4256
59.m03417	59.m03417_at	0.0064301	2.37664	TGME49_068930	hypothetical protein	3.26785	3.22124	3.27846	3.1446	4.9424	4.6325	3.83991	4.49303	3.20751	3.66861	3.62794
59.m03434	59.m03434_at	0.000848917	2.16693	TGME49_069160	outer dynein arm docking complex protein ODA1	3.0395	3.02512	2.88254	2.99467	4.0523	4.33281	3.85592	4.16342	3.156	3.22173	3.156
59.m03457	59.m03457_at	0.00165695	3.12663	TGME49_069460	serine/threonine protein phosphatase domain-containing protein	5.36149	5.00777	5.41774	5.52515	6.66299	7.29736	6.73167	7.19857	5.8619	6.34488	5.79231
59.m03460	59.m03460_at	0.00834918	3.49446	TGME49_069620	hypothetical protein	4.94601	4.97189	4.67963	4.75438	6.78056	5.74766	6.5481	7.49587	5.49992	5.95067	5.4256
59.m03461	59.m03461_at	0.00959485	2.22447	TGME49_069630	hypothetical protein	4.04178	3.83605	3.76439	3.9047	5.65347	5.03203	4.49085	4.98441	4.24113	4.59979	4.25091
59.m03472	59.m03472_at	0.0030841	2.81771	TGME49_069760	chromatin organization modifier (chromo) domain-containing protein	4.02726	3.60297	3.97311	3.83914	5.71473	5.20632	4.8626	5.63694	4.24937	4.54476	4.24606
59.m03508	59.m03508_at	0.00352011	3.34563	TGME49_070280	hypothetical protein	5.21066	4.58462	4.56067	4.24171	6.24116	6.88312	6.07204	6.37045	5.2611	6.12779	5.36152
59.m03523	59.m03523_at	0.00208704	4.14213	TGME49_070580	HECT type ubiquitin ligase, putative	4.45966	4.54769	4.63063	4.63847	7.26206	6.44443	6.01719	6.75426	5.16577	5.70884	5.33287
59.m03539	59.m03539_at	0.00639895	2.92566	TGME49_070850	glucan endo-1,3-beta-glucosidase precursor	5.34368	5.56892	5.07652	5.43265	6.21089	7.44319	6.76225	7.2005	5.67149	6.39891	5.66357
59.m03604	59.m03604_x_at	0.00149494	3.078	TGME49_071990	hypothetical protein	6.48733	6.57676	6.58219	6.76572	8.34439	8.14347	7.78551	8.62662	6.95187	6.96652	6.86739
59.m03609	59.m03609_at	0.00944054	2.55731	TGME49_072190	hypothetical protein	4.51928	4.66576	4.72652	4.75816	6.43966	5.94879	6.44743	5.25233	4.60836	5.03712	4.5471
59.m03613	59.m03613_at	0.00166579	2.88158	TGME49_072250	hypothetical protein	4.75124	4.52826	4.53564	4.87258	5.8856	6.44048	5.95687	6.5122	4.90173	5.10449	5.00742
59.m03628	59.m03628_at	0.00618275	3.94605	TGME49_072430	conserved hypothetical protein	3.59632	3.67308	3.61196	3.48912	6.26957	5.53555	4.57488	5.91212	3.70601	4.59316	3.83949
59.m03629	59.m03629_at	0.00337055	2.49717	TGME49_072430	membrane-attack complex (MAC)/Perforin domain	3.94255	3.63694	3.85076	3.91106	4.85701	5.64656	4.86372	5.2552	4.22007	4.37064	4.22007
59.m03636	59.m03636_at	0.00171595	4.17687	TGME49_072540	protein kinase, putative	3.51413	3.49084	3.50381	3.55773	5.6138	5.67335	4.91378	6.11528	3.95374	4.05814	3.94386
59.m03639	59.m03639_at	0.00019602	4.26546	TGME49_072560	surface antigen 5-related	4.0052	3.65924	3.83943	3.6477	5.89952	5.77132	5.92819	5.92333	4.03445	4.6436	4.25784
59.m03649	59.m03649_at	0.0037282	3.12879	TGME49_072710	hypothetical protein	5.0165	5.21421	4.84972	4.48541	6.09785	6.55145	6.41288	7.08608	5.04613	6.37515	5.42785
59.m03663	59.m03663_at	0.00137901	3.64875	TGME49_073110	SRS domain-containing surface antigen, putative	4.94955	4.68223	5.52884	5.44503	7.1166	6.99575	7.08712	6.87578	5.4713	6.34813	5.6093
59.m03672	59.m03672_at	0.000347733	2.09428	TGME49_073330	hypothetical protein	5.4108	5.42255	5.27475	5.55003	6.54955	6.53355	6.36967	6.47117	5.3967	5.98511	5.4256
59.m03705	59.m03705_at	0.000980666	2.26318	TGME49_073840	ribosome biogenesis protein SSF1, putative	6.78533	6.50288	6.9058	6.62512	7.72785	8.01785	7.77242	8.01439	6.86356	7.22842	6.98627
59.m03715	59.m03715_at	0.00214248	4.61267	TGME49_073980	hypothetical protein	4.62879	4.82854	4.53402	4.51064	6.35455	7.256	6.34486	7.36899	4.99474	5.8296	5.32236
59.m03719	59.m03719_at	0.0036898	3.08867	TGME49_074030	hypothetical protein	3.60294	3.81656	3.92059	3.99771	5.55547	6.09904	5.11829	5.07294	4.30672	4.33736	4.24113
59.m03720	59.m03720_at	0.00895481	2.29974	TGME49_074040	hypothetical protein	3.00962	2.9382	2.9502	2.9334	4.00563	4.82917	4.16641	3.63611	3.12336	3.11256	3.16433
59.m03727	59.m03727_at	0.000798457	3.5245	TGME49_074140	RNA recognition motif-containing protein	3.72648	3.55957	3.83341	3.63702	5.78995	5.63323	5.05747	5.54551	4.2809	4.4175	4.54345
59.m03730	59.m03730_at	0.000875308	2.70564	TGME49_074180	hypothetical protein	6.34744	6.28935	6.25785	5.99103	7.94809	7.7214	7.50947	7.45059	6.57861	6.95298	6.39171
59.m06069	59.m06069_at	0.00314335	2.71227	TGME49_071210	4-alpha-glucanotransferase, putative	3.33814	3.2549	3.12381	3.22124	5.22542	4.7712	4.36243	4.33704	3.63587	3.78574	3.7242
59.m06075	59.m06075_at	0.00985814	2.38859	TGME49_072510	eukaryotic aspartyl protease, putative	3.53603	3.60819	3.66914	3.59158	4.58936	5.49923	4.27723	5.06375	3.85592	4.67875	3.85592
59.m06077	59.m06077_at	0.000470859	4.48182	TGME49_073340	hypothetical protein	3.42029	3.51186	3.52984	3.32314	5.50563	5.84767	5.2154	5.87279	3.80131	4.41533	3.89042
59.m06081	59.m06081_at	0.0029618	3.77177	TGME49_073940	hypothetical protein	3.68606	3.77108	4.26601	4.03758	5.4816	6.40495	5.40625	6.12891	4.07974	4.51878	4.2809
59.m06085	59.m06085_at	0.0016435	4.07802	TGME49_074000	hypothetical protein	3.7858	4.06747	3.75941	4.27927	6.35455	5.87313	5.47154	6.30421	4.74743	5.45151	4.84894
59.m06092	59.m06092_at	0.00173599	3.7536	TGME49_073410	tyrosyl-tRNA synthetase-related	4.45938	4.65731	4.22198	4.12352	6.49727	6.58659	5.70722	6.30421	4.76229	5.09204	5.02321
59.m06096	59.m06096_at	0.0016435	2.96254	TGME49_073160	hypothetical protein	5.00281	4.74963	4.97217	4.8944	6.11964	6.95711	6.33684	6.47276	5.53501	5.84839	5.53501
59.m06110	59.m06110_at	0.00237463	3.47762	TGME49_070670	hypothetical protein	5.18547	4.42877	4.80945	4.82618	6.3629	7.08982	6.2673	6.72224	5.36207	6.12159	5.51887
59.m06119	59.m06119_at	0.00171874	2.44219	TGME49_069280	hypothetical protein	3.88388	3.76564	3.65557	3.70781	4.99081	5.46928	4.80349	4.90203	4.03758	4.03758	3.97278
59.m06122	59.m06122_at	0.00323096	2.89239	TGME49_068670	hypothetical protein	4.21705	4.13676	4.17085	4.1826	5.58068	5.39384	5.47633	6.38547	4.44882	5.18342	5.00502
59.m06124	59.m06124_at	0.000628401	3.76796	TGME49_068160	hypothetical protein	5.74095	5.64926	5.76697	6.03001	7.71388	7.87389	7.31441	7.94015	6.4207	6.70761	6.4207
59.m07720	59.m07720_at	0.00643218	2.8398	TGME49_073470	conserved hypothetical protein	5.25871	5.13942	5.2983	5.23812	7.34287	6.96211	6.01946	6.63328	5.4058	6.02763	5.55786
59.m07723	59.m07723_at	0.00241003	3.05359	TGME49_073080	hypothetical protein	4.2267	3.96624	3.93966	3.59263	5.94459	5.55803	5.0864	5.57823	4.33922	4.97619	4.5161
59.m07724	59.m07724_at	0.00110873	4.16117	TGME49_073020	conserved hypothetical protein	4.10505	3.90147	4.2157	3.80557	5.9882	6.5248	5.59251	6.15025	4.30672	4.78555	4.54345
59.m07729	59.m07729_at	0.000339977	2.63116	TGME49_072310	conserved hypothetical protein	5.69041	5.69254	5.64543	5.61517	7.09338	7.28587	6.94032	6.90678	6.33558	6.6246	6.42683
59.m07735	59.m07735_at	0.00590635	2.29801	TGME49_071410	conserved hypothetical protein	4.7141	4.31792	4.48127	4.47225	6.03337	5.64656	5.96487	5.14227	4.63474	4.78462	4.78462
59.m07741	59.m07741_at	0.0093153	3.45895	TGME49_070820	conserved hypothetical protein	3.71505	3.21561	3.57996	3.53776	6.19692	5.4972	4.49049	5.02511	3.8411	4.59467	3.9809
59.m07742	59.m07742_x_at	0.00116515	5.06889	TGME49_070810	hypothetical protein	6.4207	6.31907	6.30652	5.95528	8.90003	8.74659	7.9202	8.80143	6.87161	7.30639	7.0928
59.m07747	59.m07747_at	0.000573317	2.34884	TGME49_070290	hypothetical protein	3.17799	3.07068	3.18048	3.18165	4.60315	4.26667	4.18255	4.48623	3.18985	3.37489	3.41667
59.m07752	59.m07752_at	0.00202598	3.30356	TGME49_069640	conserved hypothetical protein	3.64994	3.42194	3.79591	3.99174	5.30452	5.65522	4.98196	5.81392	3.80617	4.26623	3.99174
59.m07754	59.m07754_at	0.00203384	3.60199	TGME49_069370	hypothetical protein	4.07289	3.79146	3.89158	3.94607	5.30651	5.87313	5.54645	6.37107	4.21852	4.87163	4.17944
59.m07756	59.m07756_at	0.000347733	3.64152	TGME49_069350	hypothetical protein	4.32131	4.20544	4.21207	4.00732	6.32005	5.87511	5.92236	6.08678	4.74288	5.50555	4.80427
59.m07757	59.m07757_at	0.00779622	2.50029	none	51D immobilization antigen-related	3.82444	3.65116	3.63117	3.53295	5.61378	4.48636	4.6535	5.17447	3.69697	3.86218	3.83357
59.m07758	59.m07758_at	0.00420622	3.02389	TGME49_069100	hypothetical protein	3.38964	3.73065	3.52752	3.39361	4.82533	5.4884	4.55181	5.56149	4.01097	4.34956	3.89888
59.m07761	59.m07761_at	0.000738673	3.59614	none	hypothetical protein	3.31864	3.33052	3.74979	3.51746	5.15152	5.41327	5.65439	5.08303	3.70735	4.39211	3.74979
59.m07766	59.m07766_s_at	0.00723198	2.69902	NONE	conserved hypothetical protein	3.66664	3.50946	3.48827	3.31619	4.55422	5.43931	4.37882	5.33795	3.77201	4.16723	3.61016
59.m07769	59.m07769_at	0.00166831	3.10065	TGME49_068940	hypothetical protein	3.42029	3.29558	3.34704	3.20517	4.90054	5.39384	4.47404	5.02995	3.89158	4.41248	3.79315
59.m07779	59.m07779_at	0.00610197	3.54894	TGME49_070600	hypothetical protein	3.98588	3.77029	4.15685	3.74389	5.96318	6.17612	4.78238	6.04478	4.28824	4.74403	4.16468
59.m07781	59.m07781_at	0.00285996	4.76813	TGME49_070970	hypothetical protein	7.10233	6.08548	6.35203	6.74923	8.33673	9.15604	8.52358	9.28642	7.16346	7.95821	7.27933
59.m07782	59.m07782_at	0.000418221	3.13243	TGME49_070980	conserved hypothetical protein	5.84894	5.99944	5.89624	5.8445	7.32632	7.81454	7.4064	7.631	6.16041	6.6532	6.36325
59.m07786	59.m07786_at	0.00135774	4.76722	TGME49_071160	conserved hypothetical protein	4.50326	4.19039	4.37571	4.36944	6.57509	6.95507	5.93954	6.9817	4.87262	5.66226	4.82157
59.m07787	59.m07787_at	0.00464804	2.71353	TGME49_071620	hypothetical protein	4.72823	4.79046	4.60864	4.73028	5.55933	6.36169	6.01537	6.6819	4.84378	5.46546	5.12173
59.m07789	59.m07789_at	0.003799	2.46428	TGME49_071980	SRS domain containing protein	4.06355	3.96116	3.88863	4.0088	5.03228	5.11069	5.09777	5.88608	4.16496	4.71371	4.1716
59.m07792	59.m07792_at	0.00189757	2.76854	TGME49_072390	hypothetical protein	4.43812	4.3761	4.21028	4.22416	6.25901	5.82375	5.46523	5.57718	4.81733	5.17587	4.94937
59.m07793	59.m07793_at	0.000299468	3.79333	TGME49_072620	hypothetical protein	3.99074	3.77282	3.69485	3.80082	5.76696	5.82865	5.46758	5.8899	3.96408	4.68812	4.19048
59.m07794	59.m07794_at	0.00478711	2.338	none	hypothetical protein	4.01623	4.13986	3.99142	4.27055	5.39422	5.82854	4.86818	5.22823	4.94267	4.34318	5.27529
59.m07800	59.m07800_at	0.000303724	4.18334	TGME49_073440	conserved hypothetical protein	6.07638	6.06033	6.14145	5.93793	8.30457	7.78504	8.26816	8.11694	6.82271	7.10943	6.78254
59.m07801	59.m07801_at	0.000752831	3.15257	TGME49_072300	hypothetical protein	3.26002	3.6946	3.47369	3.46456	5.47507	5.10138	4.92196	5.02057	3.89158	3.89158	3.77514
59.m08334	59.m08334_at	0.00604852	2.46249	TGME49_073710	conserved hypothetical protein	3.26663	3.0619	3.27103	3.27911	4.64618	3.831	4.75253	4.84944	3.42986	3.90619	3.54703
601.m00007	601.m00007_x_at	0.000744189	3.36407	TGME49_117400	hypothetical protein	4.7572	4.91967	4.59305	4.39904	6.34334	6.72547	6.20392	6.39706	5.02898	5.54006	5.09777
612.m00011	612.m00011_at	0.00438	3.24992	TGME49_117820	hypothetical protein	4.08749	4.37219	3.99325	3.86653	5.60547	6.507	5.27691	5.73169	4.40909	4.83456	4.74917
63.m00150	63.m00150_at	0.00807462	2.21529	TGME49_075410	anaphase promoting complex subunit 1-related	6.48951	6.71877	6.50432	6.09489	7.41581	7.7759	7.17051	8.03525	6.71951	7.07404	6.70892
63.m00336	63.m00336_at	0.00335272	2.67349	TGME49_075380	SRS domain containing protein	4.30549	4.34315	4.33115	3.92475	5.87016	5.66702	5.10211	5.94013	4.37068	4.83565	4.66154
64.m00330	64.m00330_at	0.00664143	2.30603	TGME49_075710	hypothetical protein	4.4069	4.40634	4.35553	4.18369	5.78995	6.04336	5.13208	5.20871	4.49427	4.79561	4.60689
64.m00344	64.m00344_at	0.009867	2.68206	TGME49_075990	hypothetical protein	5.49623	5.66641	5.65492	5.55213	6.94628	7.6301	6.20934	7.27733	5.8041	6.31979	5.98832
64.m00351	64.m00351_at	0.000218301	6.86159	TGME49_076200	hypothetical protein	4.18331	3.96664	3.93906	3.87302	6.91889	7.00783	6.42776	6.72172	4.95196	5.69295	4.78276
64.m00573	64.m00573_at	0.0029001	3.4083	TGME49_075620	hypothetical protein	5.40131	4.89774	5.83045	5.24647	7.29866	7.48448	6.8102	6.85883	5.528	5.83045	5.79231
64.m00739	64.m00739_at	0.00454047	3.66061	TGME49_076340	hypothetical protein	4.54242	4.39971	4.02116	4.36808	6.03831	6.86684	5.48303	6.43155	5.04613	5.30751	5.04613
641.m01457	641.m01457_at	0.0079045	2.60616	TGME49_118120	hypothetical protein	3.87211	3.83991	3.76433	4.00539	5.1108	5.48101	4.5713	5.84634	4.24113	4.89951	4.3415
641.m01467	641.m01467_at	0.00487391	2.17688	TGME49_118240	tubulin-tyrosine ligase family protein	4.10036	3.92475	4.10036	4.06478	5.10928	5.6886	5.09517	4.78627	3.96885	4.2809	4.23917
641.m01474	641.m01474_at	0.00271088	3.37554	TGME49_118350	pumilio-family RNA binding repeat domain-containing protein	5.75018	5.74015	5.52479	5.47637	7.32632	7.34176	6.84545	7.99844	6.05752	6.28021	6.13277
641.m01488	641.m01488_at	0.00155911	3.50288	TGME49_118520	hypothetical protein	4.73996	4.3049	4.68593	4.39531	6.71586	5.84246	6.40056	6.40139	5.14593	5.45497	5.14593
641.m01498	641.m01498_at	0.00223754	4.50984	TGME49_118680	3',5'--cyclic-nucleotide phosphodiesterase	4.32074	4.04571	4.20163	4.27777	6.98485	6.6093	5.65439	6.28961	4.49205	5.36922	4.79235
641.m01509	641.m01509_s_at	0.00307199	3.70332	TGME49_118880	fertilin alpha subunit, putative	4.36872	4.22581	5.10638	5.3398	6.73272	6.73651	6.59034	6.53642	4.87667	5.87665	5.13869
641.m01516	641.m01516_at	0.000370853	2.49454	TGME49_119380	hypothetical protein	3.58495	3.6412	3.55226	3.56876	5.10413	4.7712	4.75415	4.99278	3.73467	3.82928	3.82928
641.m01518	641.m01518_at	0.00405604	2.73959	TGME49_119520	hypothetical protein	4.11724	4.0032	4.2288	4.16989	5.10898	5.80907	5.30479	6.11213	4.42428	4.81014	4.42428
641.m01524	641.m01524_at	0.00190267	3.7451	TGME49_119610	protein kinase domain-containing protein	5.22339	5.07888	5.4183	5.4138	6.96389	7.63452	6.66734	7.48863	5.87585	6.31329	5.87585
641.m01525	641.m01525_at	0.000303724	2.766	TGME49_119620	hypothetical protein	6.22174	6.22528	6.35035	6.52038	7.82602	7.78095	7.6572	7.92479	6.62503	7.1763	6.65811
641.m01526	641.m01526_at	0.00731525	2.7139	TGME49_119630	hypothetical protein	4.65208	4.81005	4.66176	4.61376	5.72385	6.71876	5.58375	6.47276	4.9501	5.6481	4.831
641.m01531	641.m01531_at	0.000202363	6.98489	TGME49_119680	hypothetical protein	3.57601	3.85132	3.71078	3.54945	6.37567	6.6093	6.2049	6.71464	4.18487	4.30202	4.35261
641.m01547	641.m01547_at	0.000798457	2.38424	TGME49_120010	hypothetical protein	5.07389	5.14654	4.81142	5.15392	6.43957	6.07788	6.26305	6.41938	5.35617	5.78338	5.4256
641.m01554	641.m01554_at	0.00364994	2.991	TGME49_120080	hypothetical protein	5.12555	4.90607	4.87673	4.94662	6.49026	6.99953	5.89961	6.78808	5.52884	5.79663	5.8605
641.m01555	641.m01555_at	0.00186823	4.94717	TGME49_120100	RNA binding protein-related	4.21349	4.07557	4.37464	3.87706	6.77911	6.44443	5.68359	6.86005	5.01159	5.22776	5.03526
641.m01558	641.m01558_at	0.000534822	3.13238	TGME49_120150	GTP-binding protein 1, putative	5.96343	6.00376	6.02429	5.95908	7.30648	7.91855	7.58224	7.73234	6.23863	6.44892	6.3227
641.m01560	641.m01560_at	0.000864306	2.97635	TGME49_120170	SAG1-related sequence 6 (SRS6), putative	4.03322	4.15471	4.27393	3.81971	5.58788	5.64656	5.39271	5.94862	4.35568	4.913	4.53095
641.m01561	641.m01561_at	0.00295712	4.59401	TGME49_120180	bradyzoite surface antigen BSR4, putative	3.82033	3.34591	3.9098	3.72112	6.58488	6.15993	5.27599	5.57537	3.93235	4.74403	4.09804
641.m01563	641.m01563_at	0.00188842	2.05212	TGME49_120200	bradyzoite surface antigen BSR4, putative	3.84863	3.80088	4.11232	4.04745	5.30452	4.84151	4.91227	4.89944	4.16679	4.33565	4.24044
641.m01566	641.m01566_at	0.00480272	2.69513	TGME49_120230	GPI-anchored surface antigen, putative	3.52842	3.51238	3.4424	3.55547	5.4855	5.00408	4.30073	4.96977	3.85592	4.49244	3.85592
641.m01567	641.m01567_at	0.0060071	2.55918	TGME49_120240	GPI-anchored surface BSR4-related antigen, putative	3.89158	3.97756	4.01196	3.81038	5.31409	5.37357	4.62191	5.80465	3.87656	4.28489	4.10369
641.m01568	641.m01568_at	0.00273557	2.95443	TGME49_120250	GPI-anchored surface antigen, putative	2.99336	3.29558	3.29391	3.03753	5.30474	4.34669	4.60724	4.61323	3.22844	3.82433	3.53807
641.m01569	641.m01569_at	0.00844617	2.51319	TGME49_120260	transmembrane domain-containing protein	3.7712	3.92475	3.99239	4.26775	5.7086	5.63406	4.60777	5.32374	3.78351	4.26775	4.26775
641.m01571	641.m01571_at	0.00187386	2.45014	TGME49_120280	hypothetical protein	3.26314	3.37921	3.41772	3.36076	4.36718	4.42428	4.75074	5.05009	3.4616	4.03934	3.77506
641.m01581	641.m01581_at	0.00943004	2.52253	TGME49_120510	patched transmembrane domain-containing protein	4.41266	3.80429	4.24822	4.32131	4.98839	5.29021	5.72607	6.12129	4.63397	4.84864	4.63397
641.m01583	641.m01583_at	0.00053485	2.73603	TGME49_120540	histone H1-related	3.72648	3.73943	3.98727	3.56479	5.42847	5.10138	5.12196	5.17447	4.08775	4.33187	4.30666
641.m02537	641.m02537_at	0.0012724	5.4774	TGME49_118500	hypothetical protein	3.79135	4.25678	4.12185	3.66095	6.91563	6.45388	5.80261	6.47276	4.61268	4.87955	4.39799
641.m02559	641.m02559_at	0.00909967	2.47064	TGME49_120090	hypothetical protein	3.81308	3.49102	3.97839	3.9	4.4657	5.14543	5.09777	5.69314	3.99272	4.26463	4.20606
641.m02568	641.m02568_at	0.00424029	3.33542	TGME49_120710	hypothetical protein	3.54455	3.22124	3.07235	3.34569	4.93988	5.32983	4.3264	5.53919	3.65523	4.31605	3.61162
641.m02569	641.m02569_at	0.00986086	2.4436	TGME49_120590	glycosyl hydrolases family 35 domain-containing protein	4.04486	4.04486	3.83422	3.83857	5.22689	5.91434	4.59373	5.18357	4.03758	4.3889	4.04486
641.m03148	641.m03148_at	0.0037282	2.35977	TGME49_120470	conserved hypothetical protein	8.33682	7.94112	7.59773	7.55995	9.04416	9.16767	8.92999	9.24838	8.05099	8.69974	8.09583
641.m03160	641.m03160_at	0.00144086	3.00976	TGME49_118670	conserved hypothetical protein	3.63252	4.01271	3.86925	3.69345	5.64012	5.66539	5.01488	5.24614	4.3488	4.39211	4.48668
641.m03161	641.m03161_at	0.00489011	3.22137	TGME49_119390	hypothetical protein	3.37173	3.2549	3.37525	3.46456	5.79059	4.92885	4.39821	5.09949	3.72576	4.57067	3.61659
641.m03163	641.m03163_x_at	0.00489011	2.5188	TGME49_120420	hypothetical protein	3.468	3.41572	3.29211	3.6139	4.65978	4.64157	4.40391	5.41541	3.46054	3.57776	3.39838
642.m00040	642.m00040_at	0.000202363	3.35316	none	hypothetical protein	3.66347	3.68791	3.68791	3.71686	5.41986	5.43858	5.63621	5.2436	3.67285	4.56338	4.08454
645.m00001	645.m00001_at	0.00626774	2.19207	TGME49_121470	GPI-anchored surface BSR4-related antigen, putative	3.62225	3.72233	3.95987	3.75354	5.03449	5.39384	4.62681	4.53204	3.92976	4.24936	3.61911
645.m00002	645.m00002_at	0.00146746	5.64698	TGME49_121490	GPI-anchored surface BSR4-related antigen, putative	3.74949	3.75779	3.86148	3.37478	5.77881	6.64066	5.6768	6.63719	4.22307	4.74403	4.33232
645.m00331	645.m00331_at	0.00486005	3.91757	TGME49_121700	hypothetical protein	4.57574	4.55772	3.68311	4.0052	6.51034	6.64013	5.50062	6.05051	4.67519	5.21011	4.88918
645.m00682	645.m00682_at	0.00307121	4.0445	TGME49_121280	hypothetical protein	5.00462	4.85906	4.71168	4.63049	6.95948	6.41264	6.33546	7.56211	5.23796	6.00448	5.38302
645.m00684	645.m00684_at	0.00144749	4.77179	none	conserved hypothetical protein	4.28034	4.02116	4.47247	4.40556	6.27348	6.93455	6.02757	6.96206	4.85467	5.72537	4.93593
65.m00010	65.m00010_at	0.00176365	3.96296	TGME49_077570	GPI transamidase subunit PIG-U, putative	5.18123	4.82593	4.73096	4.9085	7.14497	6.86883	6.28548	7.29366	5.24703	6.57708	5.4256
65.m00020	65.m00020_at	0.00186823	2.54928	TGME49_078680	hypothetical protein	3.42961	2.97689	3.00057	3.14625	4.18086	4.78052	4.62191	4.37038	3.46054	3.66681	3.46054
65.m00025	65.m00025_at	0.00366576	2.96126	TGME49_078570	hypothetical protein	5.62905	6.05013	6.06161	5.45042	7.84278	7.44594	6.9482	7.21913	6.02273	5.98949	5.93195
65.m01088	65.m01088_at	0.00371536	2.55658	TGME49_076870	LEA1 protein, putative	3.82988	3.72965	3.98394	3.72965	5.30452	5.66096	5.01383	4.71068	4.29761	4.97619	4.4024
65.m01099	65.m01099_at	0.00887418	3.75716	TGME49_077050	hypothetical protein	5.09061	4.72474	4.73749	4.78421	7.18568	6.75045	5.65439	7.38509	5.35213	6.42999	5.39825
65.m01104	65.m01104_at	0.00128115	2.84842	TGME49_077210	hypothetical protein	3.95915	3.96924	4.16416	3.89422	5.84871	5.5232	5.09777	5.55773	4.20096	4.53066	4.27255
65.m01115	65.m01115_at	0.00630062	2.36698	TGME49_077510	dynein intermediate chain, putative	5.38192	5.66021	5.94961	5.50322	6.66035	7.34176	6.45053	7.01449	6.13534	6.5549	6.23971
65.m01116	65.m01116_at	0.00116968	3.59613	TGME49_077530	toprim domain-containing protein	4.77469	4.78758	4.79527	4.74861	6.48849	7.20452	6.36163	6.43729	5.1009	5.81507	5.27841
65.m01119	65.m01119_at	0.00201537	3.9481	TGME49_077550	uvrD/REP helicase domain-containing protein	5.20303	5.15539	5.65439	5.48176	6.71142	7.58909	7.3945	7.72419	5.6811	5.82777	5.82777
65.m01130	65.m01130_at	0.00609249	3.07968	TGME49_077820	hypothetical protein	4.21705	4.05814	3.92683	4.04219	5.66415	5.86626	4.90071	6.30421	4.16957	4.70634	4.4146
65.m01141	65.m01141_at	0.000218301	2.41099	TGME49_077980	dynein light chain, putative	5.20263	5.03609	5.26859	5.19147	6.35025	6.54138	6.39067	6.49498	5.29752	5.66678	5.45914
65.m01151	65.m01151_at	0.00986086	2.86687	TGME49_078110	1,3-beta-glucan synthase component-containing protein	3.36318	3.15025	3.30078	3.23624	4.0303	5.09454	4.50557	5.49795	3.52812	4.07755	3.69109
65.m01159	65.m01159_at	0.00374065	2.20344	TGME49_078240	zinc-finger-Ran binding domain-containing protein	5.63606	5.69187	5.55611	5.52884	7.17952	6.77023	6.32669	6.69546	5.58718	6.04044	5.77695
65.m01162	65.m01162_at	0.00498029	2.48046	TGME49_078300	hypothetical protein	3.47628	3.25073	3.32087	3.35275	4.78551	4.58336	4.10389	5.1703	3.6317	3.76742	3.6317
65.m01163	65.m01163_at	0.00552712	2.21413	TGME49_078320	hypothetical protein	3.31138	3.40848	3.39866	3.49567	4.1338	4.74134	4.30789	5.01811	3.46766	3.68968	3.49626
65.m01164	65.m01164_at	0.000419595	2.19047	TGME49_078330	hypothetical protein	3.62319	3.57161	3.51352	3.56844	4.81256	4.47277	4.75391	4.76248	4.25706	4.16479	3.85592
65.m01166	65.m01166_at	0.00288648	3.12818	TGME49_078350	nucleolar phosphoprotein-related	3.85101	3.78167	3.86932	3.76997	5.32801	6.15771	5.23991	5.12763	4.56451	4.73623	4.4573
65.m01167	65.m01167_at	0.000675002	3.05709	TGME49_078370	hypothetical protein	4.43375	4.49487	4.50007	4.33098	6.09694	6.09605	6.33439	5.68092	4.75448	5.12755	4.71438
65.m01168	65.m01168_at	0.000846033	3.86743	TGME49_078380	lipoprotein vsaC-related	4.16785	4.18624	3.88899	4.19786	6.35093	6.20086	5.57334	6.12129	4.50171	4.76398	4.35171
65.m01169	65.m01169_at	0.00540348	2.49795	TGME49_078390	D4 dopamine receptor-related	3.22072	3.22124	3.32504	3.2366	4.6233	5.1308	3.9913	4.54119	3.48579	3.47162	3.47162
65.m01170	65.m01170_at	0.001014	2.01009	TGME49_078400	hypothetical protein	3.23335	3.13555	3.22238	3.05552	4.39291	4.1746	3.93694	4.17139	3.36565	3.57842	3.51186
65.m01171	65.m01171_at	0.000800344	5.40395	TGME49_078410	hypothetical protein	3.22124	3.1529	3.24483	3.29558	5.8494	6.19265	5.42731	5.18126	3.4049	4.09703	3.92771
65.m01172	65.m01172_at	0.00162999	3.58913	TGME49_078420	basic proline rich peptide IB-1-related	3.57266	3.53746	3.47369	3.55547	5.90449	5.39384	4.84212	5.37337	3.94309	4.83403	4.08632
65.m01176	65.m01176_at	0.00053485	3.42315	TGME49_078520	UDP-N-acetyl-D-galactosamine:polypeptide N-acetylgalactosaminyltransferase T5, putative	3.73716	3.92475	3.94557	3.69572	5.56773	5.51021	5.36815	5.95842	4.27578	4.75974	4.25519
65.m01179	65.m01179_at	0.00450486	3.23373	TGME49_078580	hypothetical protein	3.12171	3.20405	3.24585	3.46456	4.3652	5.18876	4.65897	5.59604	3.55449	4.32374	3.50675
65.m01181	65.m01181_at	0.000400247	3.50587	TGME49_078620	hypothetical protein	3.9826	3.9255	3.97356	3.89329	5.81159	5.86447	5.39372	5.94426	4.43865	4.68248	4.62648
65.m01182	65.m01182_at	0.00439174	3.04947	TGME49_078640	protein inhibitor of activated STAT protein,	4.49224	4.70933	4.68228	4.72467	7.01132	6.01756	5.82179	6.19208	4.86425	5.2827	4.92845
65.m01189	65.m01189_at	0.00163833	2.69104	TGME49_078760	hypothetical protein	5.16651	5.10182	4.9929	4.98303	6.40288	6.58716	6.09367	6.87322	5.04969	5.71729	5.47561
65.m01190	65.m01190_at	0.00492603	4.03842	TGME49_078770	hypothetical protein	6.19276	6.18055	5.79781	5.71832	7.89671	8.51067	7.10323	8.434	6.56203	7.22661	6.40828
65.m01955	65.m01955_x_at	0.00480546	2.34273	TGME49_078000	cytochrome c oxidase subunit I, putative	3.18589	3.18241	3.39367	3.43949	4.88927	4.67556	3.96305	4.58635	3.40604	3.56076	3.46456
65.m01958	65.m01958_at	0.00237574	3.4802	TGME49_078690	hypothetical protein	3.22054	3.0341	2.98905	3.02153	4.38197	5.18871	4.5423	5.34891	3.31138	3.4602	3.24336
65.m01967	65.m01967_at	0.00124199	2.33888	TGME49_076980	hypothetical protein	5.57459	5.59986	5.37229	5.11996	6.8422	6.65707	6.54414	6.52655	5.69041	5.69041	5.49465
65.m01971	65.m01971_at	0.00300499	5.0133	TGME49_078120	SCP-like extracellular domain-containing protein	4.5074	4.02116	4.11848	4.49159	7.08795	6.70499	5.69558	6.95315	4.7985	5.55341	4.86944
65.m02520	65.m02520_at	0.00300498	2.68564	TGME49_076840	conserved hypothetical protein	3.03658	3.09343	3.10943	2.96634	4.13724	4.87815	4.10844	4.783	3.32006	3.58355	3.32006
65.m02522	65.m02522_at	0.00150211	3.13959	TGME49_077780	conserved hypothetical protein	7.99685	7.79724	7.32091	7.2658	9.21469	9.37217	9.08518	9.31106	7.90111	8.13083	8.04652
65.m02530	65.m02530_at	0.00153608	3.39159	TGME49_078180	hypothetical protein	3.17799	3.37921	3.05932	3.12838	5.14409	4.40086	4.97488	5.27292	3.34202	3.65177	3.43005
655.m00006	655.m00006_x_at	0.0012459	2.89121	NONE	hypothetical protein	4.00382	3.85894	4.07128	4.16679	5.64891	5.64656	5.11353	5.81852	4.59888	4.82062	4.77136
69.m00197	69.m00197_at	0.00351806	3.91277	TGME49_079310	hypothetical protein	5.58805	5.23866	4.90131	4.62708	6.8968	7.34911	6.51355	7.46839	5.58805	5.69295	5.53513
72.m00381	72.m00381_at	0.00464333	2.62364	TGME49_080430	hypothetical protein	2.79322	3.18245	3.18655	3.25478	4.88328	4.72914	4.44376	3.92709	3.18985	3.66968	3.3772
72.m00384	72.m00384_at	0.00351806	3.79083	TGME49_080470	hypothetical protein	4.28	4.44567	3.94777	3.78322	5.7664	6.60928	5.48303	6.28801	4.24227	4.48709	4.46535
72.m00414	72.m00414_at	0.00258343	7.80266	TGME49_080820	hypothetical protein	3.86319	3.87553	4.26307	4.11502	6.74762	7.61522	5.96769	7.64215	4.93865	5.7686	4.95781
74.m00424	74.m00424_at	0.000798457	6.02167	TGME49_081390	pyrophosphate-fructose 6-phosphate 1-phosphotransferase beta subunit, putative	3.34806	3.46114	3.47793	3.50725	6.52499	6.36233	5.56471	5.70302	4.04176	4.6582	3.83088
74.m00431	74.m00431_at	0.00117235	3.10387	TGME49_081500	hypothetical protein	4.87365	5.1062	5.35213	5.38696	6.90308	6.6093	6.61347	7.12936	5.38875	5.86488	5.74683
74.m00433	74.m00433_s_at	0.00409154	3.27176	TGME49_081530	hypothetical protein	5.45844	5.29514	5.28704	5.02696	7.50662	7.00681	6.25704	7.13738	5.44071	6.23985	5.65054
74.m00435	74.m00435_at	0.00304711	2.6047	TGME49_081560	hypothetical protein	5.44071	5.1087	4.86427	5.31149	6.58362	6.32033	6.34267	7.00301	5.31861	5.7686	5.31065
74.m00442	74.m00442_at	0.00369939	2.85773	TGME49_081790	hypothetical protein	5.49981	5.46802	5.31373	5.46802	7.31306	7.38854	6.62967	6.47779	5.67173	6.26595	5.96108
74.m00443	74.m00443_x_at	0.00185447	2.82272	TGME49_081900	HMG box domain-containing protein	7.2283	6.74303	7.17764	7.34049	8.65065	8.98203	8.38663	8.45851	7.52116	7.83129	7.75437
74.m00453	74.m00453_at	0.00275537	3.21829	TGME49_082020	hypothetical protein	3.78574	3.65903	3.63187	3.55423	5.93778	5.49725	4.97938	4.96165	3.79772	4.14904	3.9793
74.m00466	74.m00466_at	0.00133203	4.50722	TGME49_082220	hypothetical protein	4.22721	4.01503	4.0388	4.06427	6.48392	6.34365	5.57342	6.63328	4.46396	4.97801	4.71907
74.m00467	74.m00467_at	0.00130417	2.47774	TGME49_082230	sulfate adenylyltransferase, putative	4.19395	4.2908	3.98739	4.4074	5.82501	5.37635	5.32776	5.5865	4.28737	4.85615	4.36413
74.m00764	74.m00764_at	0.000798457	6.49174	TGME49_082030	hypothetical protein	4.42428	4.41226	3.95714	3.96664	7.49646	6.85327	6.5408	6.66421	4.92783	5.44309	5.21191
74.m00768	74.m00768_at	0.00559939	2.13539	TGME49_082010	hypothetical protein	4.96483	4.88397	4.41979	4.40729	5.84168	6.08336	5.48755	5.6413	5.18212	5.45476	5.03269
74.m00770	74.m00770_at	0.00130909	2.75582	TGME49_081360	hypothetical protein	3.66803	3.38369	3.02923	3.21217	4.98059	4.83071	4.55999	4.77175	3.91505	4.59798	3.94963
74.m00979	74.m00979_at	0.00485512	3.80152	none	hypothetical protein	3.68484	3.46461	3.28768	3.34743	6.24807	4.88305	4.91625	5.44348	4.00772	4.30609	4.16679
74.m00985	74.m00985_at	0.00176986	3.74862	none	hypothetical protein	3.35834	3.44916	3.28909	3.22124	4.7525	5.79757	5.00753	5.38567	3.72533	4.24878	3.65101
74.m00989	74.m00989_at	0.00954756	2.90837	TGME49_081400	conserved hypothetical protein	4.01131	4.15048	3.99991	4.29788	5.50429	5.86771	4.86372	6.38469	4.17877	4.753	4.10844
74.m00990	74.m00990_at	0.000662151	2.90674	TGME49_081410	hypothetical protein	4.70431	4.63919	4.6865	4.54899	5.88874	6.27602	6.07873	6.4931	4.8105	5.68767	5.03056
76.m01536	76.m01536_at	0.00183092	4.98069	none	hypothetical protein	7.50916	7.50586	7.39492	7.46564	9.72758	9.73478	9.14286	10.5358	8.07589	8.80022	8.45768
76.m01545	76.m01545_x_at	0.00060885	2.99828	none	hypothetical protein	5.95169	5.77076	5.81164	5.81009	7.52447	7.72687	7.17401	7.25535	6.05013	6.29255	6.14532
76.m01555	76.m01555_at	0.00103692	4.73437	TGME49_083790	calcium/calmodulin-dependent protein kinase	5.15781	5.72304	5.41662	4.85172	7.41581	7.53868	7.27015	7.89724	5.8793	6.77387	6.07971
76.m01568	76.m01568_s_at	0.000994823	4.65601	TGME49_084200	hypothetical protein	4.37396	4.5124	4.27633	4.13543	6.90668	6.75045	5.95563	6.56172	4.86372	6.01571	5.01233
76.m01569	76.m01569_at	0.00868558	3.04802	TGME49_084420	hypothetical protein	3.72943	3.74009	3.92776	3.50413	5.50137	5.75471	4.3877	5.68912	3.83133	4.70042	4.10844
76.m01571	76.m01571_at	0.005002	2.42703	TGME49_084530	hypothetical protein	5.47315	5.53209	5.56905	5.76785	6.42775	7.4266	6.68521	6.91935	5.84156	5.93195	5.93195
76.m01607	76.m01607_at	0.000752304	3.46303	TGME49_085540	hypothetical protein	4.99379	4.69506	5.08698	5.00063	6.88414	6.92443	6.33031	6.80571	5.35213	6.23124	5.47422
76.m01608	76.m01608_at	0.000303724	5.30912	TGME49_085650	hypothetical protein	4.98799	4.82931	5.1244	4.94563	7.61931	7.15843	7.13627	7.60721	5.57046	6.06871	5.64325
76.m01612	76.m01612_at	0.00381225	2.54273	TGME49_085690	notch (DSL) domain-containing protein	4.60043	4.73107	4.53842	4.33624	5.80041	5.592	5.72649	6.47276	5.14593	5.40097	5.14593
76.m01619	76.m01619_at	0.00247348	2.56129	TGME49_085790	hypothetical protein	4.13272	4.69135	4.47582	4.7712	5.68871	5.68411	6.18333	5.94244	4.89657	5.85004	5.09704
76.m01632	76.m01632_at	0.00726682	2.79024	TGME49_086000	hypothetical protein	4.87213	4.80286	4.37762	4.62024	6.55946	6.61971	5.89896	5.51628	4.81472	4.97619	5.02693
76.m01634	76.m01634_at	0.000218301	3.83336	TGME49_086020	hypothetical protein	4.8733	4.7073	4.47617	4.68802	6.74935	6.69749	6.48209	6.5703	5.29134	5.62104	5.29134
76.m01681	76.m01681_at	0.000660431	2.10729	TGME49_086780	amiloride-sensitive amine oxidase	3.06729	3.41051	3.22124	3.19063	4.38897	4.41191	4.15955	4.23079	3.24781	3.76536	3.39788
76.m01699	76.m01699_s_at	0.00104886	2.37074	NONE	hypothetical protein	3.4186	3.54159	3.6412	3.77201	4.7141	4.97632	4.61526	5.04907	3.6579	3.93896	3.6317
76.m02647	76.m02647_at	0.00212166	2.60342	TGME49_084040	hypothetical protein	4.20747	4.29479	4.528	4.54265	5.41289	6.18239	5.79713	5.70214	4.62689	5.32274	4.78214
76.m02655	76.m02655_at	0.00444165	2.55414	TGME49_087190	hypothetical protein	5.33397	5.25857	5.04613	4.73554	6.9024	6.46704	6.39768	6.01843	5.64656	5.84103	5.78263
76.m02667	76.m02667_at	0.00661171	5.86847	TGME49_083450	hypothetical protein	5.27903	5.35359	4.48668	3.93319	6.73555	7.65867	6.75152	8.11868	5.48303	5.83083	5.67891
76.m02669	76.m02669_s_at	0.00110873	4.53521	TGME49_085940	hypothetical protein	4.09222	3.73606	3.81971	3.59385	5.92197	6.44392	5.47935	6.12129	4.14805	4.84987	4.37219
76.m03399	76.m03399_at	0.00295217	4.56996	TGME49_085770	hypothetical protein	3.63436	3.44219	3.15172	3.22124	5.66274	5.64656	4.73984	6.1691	3.72227	4.09527	3.87617
76.m03406	76.m03406_at	0.00790068	2.79825	TGME49_084030	hypothetical protein	4.0052	3.74639	3.92449	3.8747	5.88804	5.76296	4.60624	5.23163	3.96664	4.58483	4.43171
76.m03407	76.m03407_at	0.00330435	6.734	TGME49_083470	kazal-type serine protease inhibitor domain containing protein	3.59405	3.64655	3.26357	3.29657	6.41364	6.01413	5.22217	7.15666	3.87849	4.65945	3.89903
76.m03408	76.m03408_at	0.00416008	2.64494	none	hypothetical protein	3.69	3.82928	3.84133	3.62956	5.68657	5.03232	4.62191	5.26229	4.32307	4.94566	4.30672
76.m03409	76.m03409_at	0.00309515	2.72526	TGME49_083460	SRS domain containing protein	3.36605	3.39239	3.20973	3.23898	4.15945	5.12254	4.7774	4.93334	3.60883	3.92359	3.76234
76.m03411	76.m03411_at	0.000634286	2.27684	TGME49_083570	pre-mRNA splicing factor srp2-related	4.85793	4.64814	4.6101	4.70695	5.73049	5.88775	6.13319	5.81983	4.75105	5.07888	4.89481
76.m03413	76.m03413_at	0.00445752	3.46941	TGME49_084610	hypothetical protein	3.87278	3.73943	3.61218	3.88763	6.23634	5.74656	4.83481	5.47307	4.39072	4.36042	4.43128
76.m03421	76.m03421_at	0.00718283	2.15692	TGME49_086910	hypothetical protein	4.77172	4.52442	4.41513	4.82805	5.59227	5.28327	5.95687	6.14281	5.05715	5.84252	5.29877
76.m03432	76.m03432_at	0.000216153	2.7625	TGME49_085470	conserved hypothetical protein	5.2625	5.50199	5.46762	5.23376	6.78056	6.89933	6.78275	6.86714	5.2534	6.3377	5.55834
76.m03671	76.m03671_at	0.00172776	4.08115	TGME49_087470	Patched family domain containing protein	3.91547	3.46984	3.61218	3.66095	5.84647	6.18945	5.10385	5.63457	4.34804	4.85933	4.03844
78.m00007	78.m00007_at	0.0084239	2.39755	TGME49_087630	hypothetical protein	3.55618	3.69546	3.70381	3.6412	5.23869	4.45855	4.49176	5.45388	3.66811	4.07147	3.98608
8.m00280	8.m00280_at	0.00355953	3.36229	TGME49_000410	hypothetical protein	5.66761	6.00928	5.90159	5.95666	7.89636	8.19181	7.01595	7.4288	5.71479	6.9582	6.38102
8.m00373	8.m00373_at	0.000752304	5.05276	none	hypothetical protein	5.54507	5.44475	5.5772	5.51919	8.24682	7.72687	7.32689	8.13391	5.63689	6.73798	6.1461
80.m00010	80.m00010_at	0.00243416	2.58849	TGME49_091040	lactate dehydrogenase	4.11639	3.76236	4.17011	4.20959	5.33779	5.87443	5.13428	5.4004	4.15833	4.2809	4.27061
80.m00013	80.m00013_at	0.000881729	3.10599	TGME49_088610	ribosomal protein L21, putative	5.55387	6.08487	5.58339	5.60027	7.10468	7.2802	7.50988	7.46784	6.46833	7.12382	6.46833
80.m00037	80.m00037_at	0.00277748	3.1276	TGME49_088310	hypothetical protein	3.72648	3.40241	3.46456	3.3557	4.97602	5.35201	4.60239	5.59895	3.49974	3.81775	3.50982
80.m02119	80.m02119_at	0.00100758	3.06193	TGME49_087840	hypothetical protein	4.47713	4.82988	4.92875	4.74746	6.2604	6.34055	6.11225	6.72778	5.14257	5.78009	5.21185
80.m02121	80.m02121_at	0.00661171	3.43009	TGME49_087960	hypothetical protein	4.64523	4.92229	4.82838	5.19946	7.40514	6.44443	5.93442	6.92437	5.04211	5.34683	4.98893
80.m02130	80.m02130_at	0.00019602	4.009	TGME49_088190	hypothetical protein	4.56702	4.62245	4.47669	4.61034	6.65029	6.62912	6.32194	6.68811	5.1257	5.92433	5.09253
80.m02135	80.m02135_at	0.00359683	2.68065	none	hypothetical protein	3.71887	3.43875	3.49618	3.63901	4.4374	5.42833	4.94828	5.16913	4.16259	4.55056	4.10844
80.m02151	80.m02151_at	0.00760451	2.9596	TGME49_088470	hypothetical protein	4.33399	4.67059	4.2809	4.3371	6.59324	6.18306	5.18457	5.92333	4.62689	5.22895	4.53204
80.m02162	80.m02162_at	0.00554211	2.45547	TGME49_088670	hypothetical protein	4.33825	4.52422	4.17873	4.31006	6.05705	5.91366	5.48303	5.08153	4.8105	5.59462	5.09946
80.m02172	80.m02172_at	0.00758993	3.30767	TGME49_088820	hypothetical protein	6.4664	5.93206	6.21067	5.72568	7.60489	7.80945	7.19865	8.62509	6.28752	6.87012	6.54089
80.m02176	80.m02176_at	0.000800344	3.4785	TGME49_088880	hypothetical protein	5.14118	4.86929	4.68938	4.68808	6.52382	6.56019	6.47066	7.02714	4.98411	5.62161	5.29841
80.m02218	80.m02218_at	0.000835263	3.52743	TGME49_089510	collagen II alpha 1(II) chain-related	5.6493	5.57284	5.44582	5.29794	7.053	7.70749	7.08481	7.39508	5.91039	6.11469	6.10663
80.m02221	80.m02221_at	0.00468573	2.35736	TGME49_089540	conserved hypothetical protein	6.57478	6.76741	6.56832	6.46471	7.69259	8.23208	7.33505	8.06418	7.08264	7.59677	7.1128
80.m02246	80.m02246_at	0.00531994	2.50952	TGME49_089840	hypothetical protein	2.85543	3.15588	3.24751	3.28287	4.75189	4.52257	3.84151	4.73536	3.24117	3.417	3.36015
80.m02309	80.m02309_at	0.00434054	2.94952	TGME49_091090	SNF2P helicase-related	4.457	4.38852	4.50389	4.54146	6.00462	6.2358	5.34286	6.5495	4.7281	4.83238	4.78462
80.m02311	80.m02311_at	0.00104163	3.82473	TGME49_091130	glutamic acid-rich protein, putative	5.48277	5.32734	5.65907	5.35002	7.46552	7.48249	6.87465	7.73797	5.92688	6.73348	6.24524
80.m02347	80.m02347_at	0.00758991	2.81575	TGME49_092020	hypothetical protein	4.9209	4.47678	4.89239	4.91434	6.07017	7.11585	5.9908	6.00168	5.00352	5.35991	5.33287
80.m02353	80.m02353_at	0.00188261	4.69456	TGME49_092120	MORN repeat-containing protein	4.47925	4.61174	5.29479	5.13499	7.04202	7.01239	6.72534	7.66498	5.30796	6.05013	5.41316
80.m02361	80.m02361_at	0.00162999	2.99848	TGME49_092260	SAG5D, putative	3.25773	3.1476	3.15883	3.12761	5.0909	4.82726	4.22804	4.88251	3.6622	3.94174	3.6317
80.m03935	80.m03935_at	0.00321361	3.18971	TGME49_088220	hypothetical protein	3.6137	3.51186	3.92324	3.75542	5.67702	5.67627	5.45242	4.69223	3.99482	4.21546	3.99482
80.m03943	80.m03943_at	0.000887902	3.5783	TGME49_089500	hypothetical protein	4.93593	5.08512	4.59452	4.68755	6.99972	6.75427	6.54414	6.36209	5.31172	5.26654	4.87525
80.m03945	80.m03945_at	0.00446926	2.44137	TGME49_089870	hypothetical protein	5.07005	4.62558	4.76153	4.74524	6.53687	5.93477	6.23976	5.64176	4.79816	5.10411	4.71711
80.m03964	80.m03964_at	0.00194296	4.0218	TGME49_091830	DNA double-strand break repair rad50 ATPase,	4.01041	4.36654	4.22332	4.30858	6.25591	5.80804	5.96949	6.90678	4.51249	4.8742	4.91804
80.m03974	80.m03974_at	0.00464626	2.72667	TGME49_089850	hypothetical protein	4.44871	4.43862	4.86172	4.6212	6.00177	6.51335	5.44829	6.1954	4.69581	5.25377	4.88654
80.m03983	80.m03983_at	0.00320225	2.84196	TGME49_089060	hypothetical protein	3.62522	3.55957	3.46451	3.18447	5.36553	4.42428	5.15878	4.91273	3.63749	4.45041	3.84675
80.m03985	80.m03985_at	0.00119928	3.91881	none	hypothetical protein	5.45843	5.21097	5.16348	5.12132	7.41581	7.63452	6.75045	7.03508	5.48181	6.28426	5.66374
80.m03993	80.m03993_at	0.000347733	3.01753	TGME49_088960	ATP-binding surface antigen, putative	5.14239	4.97619	5.15955	5.40915	6.80195	6.62842	6.74967	6.88071	5.37074	5.59743	5.373
80.m05004	80.m05004_at	0.00209362	2.4634	TGME49_092310	carboxypeptidase D-related	3.42586	3.40747	3.25848	3.40064	4.8388	4.84431	4.18154	4.83042	3.51927	3.78831	3.63789
80.m05010	80.m05010_at	0.00241369	2.62485	TGME49_091580	Rho factor-related	4.25198	4.1812	4.22945	4.15547	5.63772	5.13174	5.56676	6.05082	4.70368	4.88058	4.71711
80.m05013	80.m05013_at	0.00838697	2.79571	TGME49_089790	hypothetical protein	4.65038	4.58293	4.46492	4.48788	5.78995	6.38969	5.30606	6.63328	4.82744	4.95633	4.55434
80.m05021	80.m05021_at	0.00365045	2.52685	TGME49_088200	hypothetical protein	6.23012	5.92477	6.13281	6.31414	7.38722	7.8309	6.99511	7.73797	6.15341	6.3661	6.31414
80.m05028	80.m05028_at	0.00197007	2.67286	TGME49_089040	conserved hypothetical protein	3.49562	3.5536	3.54334	3.30443	4.97639	5.21216	4.97451	4.40745	3.70601	3.6433	3.67313
80.m05030	80.m05030_at	0.00229827	3.6725	TGME49_089160	hypothetical protein	3.73821	3.58212	3.86843	3.64109	6.00177	5.38012	4.99223	5.96279	4.34835	4.61614	4.41201
80.m05033	80.m05033_at	0.00463924	2.5597	TGME49_090280	conserved hypothetical protein	4.51408	4.51408	4.02293	3.93304	5.98898	5.18723	5.52882	5.70302	4.24113	5.16537	4.56475
80.m05034	80.m05034_at	0.00624258	2.09464	TGME49_090690	hypothetical protein	4.29355	4.24756	4.03758	3.99997	4.91256	5.47829	4.87716	5.57746	4.35578	4.39211	4.39211
80.m05037	80.m05037_at	0.0016435	2.20233	TGME49_092230	conserved hypothetical protein	4.59356	4.57435	4.61877	4.56645	5.78995	5.5552	5.48303	6.08108	4.38903	4.89951	4.66392
80.m05038	80.m05038_at	0.00308673	3.86606	TGME49_092250	SRS domain containing protein	4.82179	4.5266	4.35915	4.36224	5.86346	7.03125	6.20036	6.77817	4.66041	6.13956	5.26354
80.m05391	80.m05391_at	0.000756449	3.01058	TGME49_091340	hypothetical protein	5.013	4.92463	4.93814	4.87847	6.24161	6.38034	6.89063	6.60183	5.22763	5.54006	5.15895
80.m05393	80.m05393_at	0.00549147	2.91068	TGME49_091160	conserved hypothetical protein	3.6547	3.34545	3.40355	3.58903	5.4849	4.35831	4.88119	5.43375	3.82204	4.40376	3.85592
83.m00008	83.m00008_at	0.00624024	2.28746	TGME49_094600	hypothetical protein	6.38899	6.29785	5.75307	6.079	7.34309	7.67596	6.85791	7.41693	6.34492	6.74034	6.28752
83.m01185	83.m01185_at	0.00300408	4.90358	TGME49_092930	M protein, putative	5.76797	5.31841	5.86494	5.29454	7.7363	8.4572	7.07341	8.15431	6.13534	6.23227	6.23227
83.m01189	83.m01189_at	0.00254544	2.48446	TGME49_092990	hypothetical protein	4.12336	3.66206	4.00356	4.04316	5.55933	5.29688	4.8511	5.37655	3.97174	4.3285	4.04565
83.m01191	83.m01191_at	0.000783249	3.57389	TGME49_093030	hypothetical protein	3.88348	4.15677	4.08847	4.08847	6.03711	5.79386	5.50147	6.23473	4.56084	4.51648	4.8084
83.m01193	83.m01193_at	0.00214248	2.64654	TGME49_093060	SPRY domain-containing protein	4.83866	5.35213	4.89701	4.85994	6.65029	6.29717	6.04929	6.56739	5.35213	5.2959	5.35213
83.m01199	83.m01199_at	0.00152687	2.63538	TGME49_093240	hypothetical protein	4.55825	4.86372	4.93654	4.75903	5.80537	6.26459	6.16687	6.47276	5.14593	5.14593	4.75019
83.m01213	83.m01213_at	0.00631925	2.135	TGME49_093450	protein phosphatase 2C, putative	3.47472	3.35978	3.4049	3.54439	5.03191	4.2386	4.19058	4.69964	3.2291	3.97109	3.5559
83.m01243	83.m01243_at	0.000303724	2.77979	TGME49_093850	hypothetical protein	3.31138	3.22851	3.40467	3.09713	4.81187	4.78315	4.55776	4.78881	3.59627	4.02622	3.70432
83.m01259	83.m01259_at	0.00211695	2.42667	TGME49_094320	hypothetical protein	3.56666	3.58269	3.86443	3.61603	5.29242	5.05908	4.79024	4.60397	3.98876	4.15677	4.05408
83.m01260	83.m01260_at	0.00240272	2.77338	TGME49_094330	EGF-like domain-containing protein	3.64353	3.49057	3.74158	3.62973	5.47435	4.71654	5.38216	4.81895	4.04792	4.77886	4.12397
83.m01268	83.m01268_at	0.00430591	2.23501	TGME49_094430	hypothetical protein	6.45741	6.46207	6.41781	6.42397	7.0773	7.91594	7.5599	7.84923	6.72592	6.72592	6.72592
83.m01273	83.m01273_at	0.00408774	3.03431	TGME49_094580	hypothetical protein	4.66136	4.48149	4.12314	4.2051	6.35455	5.60374	5.54764	6.37064	4.57316	5.06465	4.78944
83.m01293	83.m01293_at	0.00162788	2.68685	TGME49_094860	hypothetical protein	6.5062	6.60696	6.31743	6.49028	7.49895	8.18778	7.82013	8.11767	6.90414	7.76435	6.95677
83.m01297	83.m01297_at	0.00370982	4.11307	TGME49_094910	hypothetical protein	4.8026	5.30465	5.10706	4.78511	7.26022	7.13435	6.20361	7.56211	5.07247	6.09697	5.38754
83.m01307	83.m01307_at	0.00571504	2.41339	TGME49_095040	hypothetical protein	6.57065	6.93666	6.92003	6.75952	7.68867	8.6198	7.77808	8.18456	6.87288	7.08938	7.01899
83.m02692	83.m02692_at	0.00470921	3.1212	TGME49_094410	hypothetical protein	4.13199	4.60569	4.47247	4.14279	6.41292	5.27499	5.9727	6.26075	4.59084	5.21881	4.8105
83.m02696	83.m02696_at	0.00156995	2.96733	none	hypothetical protein	6.89801	7.12225	6.93094	6.88389	8.65701	8.71525	8.00578	8.73372	7.34574	7.42336	7.35384
83.m02699	83.m02699_at	0.00835026	2.25041	TGME49_093520	hypothetical protein	4.53178	4.57495	4.31426	4.3371	5.20531	6.14944	5.82784	5.25626	4.65398	4.881	4.60248
83.m02704	83.m02704_at	0.00124046	3.00081	TGME49_093200	conserved hypothetical protein	6.48119	6.41274	6.44593	6.17866	8.18609	8.0115	7.50708	8.15527	7.03208	7.78662	7.30237
83.m02713	83.m02713_at	0.00150696	4.95013	TGME49_093890	hypothetical protein	3.94764	4.20412	4.3372	4.39913	7.23351	6.10739	6.47285	6.30421	4.6497	5.26859	4.97789
83.m02716	83.m02716_x_at	0.000952345	6.4714	NONE	hypothetical protein	6.62074	6.47962	5.99672	5.87525	8.68635	8.91853	8.64857	9.49518	6.98674	7.98467	7.07163
84.m00004	84.m00004_at	0.0015121	8.29219	TGME49_095210	hypothetical protein	5.38431	4.57731	4.10844	4.91381	8.10081	8.1814	7.18447	7.72421	5.74828	6.29255	5.63689
85.m00039	85.m00039_x_at	0.000623183	5.66934	NONE	hypothetical protein	4.21705	3.96664	3.7581	3.35251	6.01049	6.38236	6.44141	6.47276	4.54936	4.95661	4.60021
86.m00360	86.m00360_at	0.000509022	2.83024	TGME49_095330	hypothetical protein	5.6998	5.42816	5.54242	5.74607	7.19993	7.12601	6.84545	7.24878	6.30557	6.30325	6.21677
86.m00368	86.m00368_at	0.00310075	2.85098	TGME49_095390	hypothetical protein	4.09856	4.24212	4.36076	3.82515	5.15596	6.06681	5.7738	5.57585	4.12626	4.98566	4.52869
86.m00375	86.m00375_at	0.000503984	3.08248	TGME49_095600	bradyzoite surface antigen BSR4-related	3.24243	3.1203	2.98649	3.07218	4.96748	4.6015	4.86372	4.48505	3.38502	3.90619	3.4049
86.m00379	86.m00379_at	0.00051302	3.86491	TGME49_095640	endothelin-converting enzyme, putative	4.2202	4.4146	4.24113	4.19786	6.39597	6.17929	5.83216	6.46811	4.87067	4.96529	5.13601
86.m00380	86.m00380_at	0.00374065	2.52164	TGME49_095660	zinc finger-related	5.47215	5.47622	5.72894	5.44184	7.35469	6.96612	6.41678	6.71902	6.05013	6.33363	6.09976
86.m00381	86.m00381_at	0.00240092	2.83021	TGME49_095670	hypothetical protein	5.05318	5.16145	5.07315	5.67372	6.99452	6.92494	6.37088	6.6748	5.55734	5.93743	5.68278
86.m00836	86.m00836_at	0.000928112	2.51214	TGME49_095780	hypothetical protein	4.3166	4.30769	4.28634	4.33895	5.38887	5.62034	5.55295	6.00311	4.43865	4.94029	4.62985
86.m00839	86.m00839_at	0.00110533	3.91439	none	hypothetical protein	3.88581	3.6412	3.5858	3.52335	5.78995	6.05021	5.17216	5.49899	4.01868	4.25523	4.08427
86.m00840	86.m00840_at	0.00704464	2.08944	TGME49_095700	UBA/TS-N domain (ubiquitin-associated domain)	5.84156	6.04911	6.1043	6.00354	7.26746	6.53164	7.01561	7.43627	6.37027	6.57802	6.6357
86.m00841	86.m00841_at	0.00623016	2.10085	none	hypothetical protein	3.82931	3.49645	3.31621	3.22124	4.62794	4.6721	4.1019	4.74519	4.00937	3.72749	3.37915

## Sheet: Wild type and IFNKO
Probesets	Probesets	Corrected p-value	Fold change: wt/in vitro	Fold change: IFNKO/in vitro	GeneID (ToxoDBv5)	Description of parasite gene v4	in vitro 1	in vitro 2	in vitro 3	in vitro 4	in vivo1	in vivo2	in vivo3	in vivo 4	IFNKO 1	IFNKO 2	IFNKO 3
100.m00002	100.m00002_at	0.00034506	10.71	2.59728	none	hypothetical protein	3.89743	3.72876	3.86457	3.53295	7.41581	7.28318	6.57741	7.43088	4.83873	5.79106	4.769
113.m00772	113.m00772_at	0.000603357	9.61129	2.58816	TGME49_097310	hypothetical protein	4.58024	4.78758	4.49805	4.7174	7.89961	8.19171	7.17715	8.37371	5.63936	6.45278	5.96108
115.m00035	115.m00035_s_at	0.000602929	8.9553	2.88692	TGME49_098160	hypothetical protein	4.4716	4.74356	4.63239	4.56153	8.2368	7.33707	7.31	8.17618	5.69041	6.61064	6.09435
129.m00257	129.m00257_at	0.000628401	7.55618	2.46395	TGME49_099150	conserved hypothetical protein	5.06511	4.56479	4.22739	4.33491	7.74135	7.53868	6.99285	7.58995	5.72781	6.14036	5.67891
129.m00518	129.m00518_at	0.000881587	8.61871	2.84807	none	hypothetical protein	4.41859	4.00278	4.05121	3.97371	7.46276	7.64701	6.39579	7.37063	5.44071	5.98327	5.44071
132.m00002	132.m00002_x_at	0.00060885	11.426	2.7349	TGME49_099470	hypothetical protein	3.96668	3.87686	3.46589	3.02153	6.62237	7.20403	6.98729	7.57426	5.01801	5.12487	4.95981
187.m00010	187.m00010_at	0.000569652	13.4066	3.18202	none	hypothetical protein	4.92653	4.82828	4.86826	4.72083	9.22075	8.7369	7.76947	8.59624	6.02659	7.12578	6.36537
20.m03653	20.m03653_at	0.000777296	4.82504	2.0171	none	hypothetical protein	5.66373	5.64918	5.54834	5.74105	8.42005	7.95704	7.42048	7.88689	6.42566	7.01093	6.55198
20.m03826	20.m03826_at	0.000400247	5.38146	2.0433	TGME49_003840	helicase, putative	5.21459	5.50992	5.30351	5.24642	7.48175	7.56494	7.77517	8.16457	6.19605	6.63634	6.21615
20.m03939	20.m03939_at	0.000185169	11.7949	2.91501	TGME49_006290	hypothetical protein	4.562	4.3562	4.44675	4.33459	7.79882	8.37953	7.78567	7.97588	5.7686	6.25347	5.88309
20.m07352	20.m07352_at	0.00149494	5.77988	2.10581	none	hypothetical protein	3.67234	3.6069	3.54179	3.32747	6.07925	6.84407	5.54203	5.80731	4.31278	4.97619	4.54552
22.m00018	22.m00018_at	0.000224158	7.71818	3.05578	TGME49_006910	conserved hypothetical protein	4.74887	4.4146	4.74226	4.51912	7.50442	7.84124	7.20841	7.66382	5.9075	6.83981	5.90596
235.m00005	235.m00005_at	0.000299468	16.1526	5.1675	none	hypothetical protein	6.36099	6.19617	5.70654	5.85775	9.86012	10.3217	9.62849	10.366	7.92563	8.93938	8.33447
25.m00187	25.m00187_at	0.000202769	5.55093	2.43827	TGME49_007780	hypothetical protein	3.93619	4.16594	4.00235	3.95665	6.70689	6.63434	6.25716	6.35365	5.07076	5.61588	5.21676
263.m00007	263.m00007_at	0.000185169	16.1184	5.05388	none	hypothetical protein	6.76265	6.7723	6.33441	6.51783	10.4866	10.8269	10.3002	10.8161	8.43898	9.75822	8.60537
27.m00073	27.m00073_at	0.000634286	9.13107	3.13881	TGME49_010770	hypothetical protein	5.9944	6.4648	6.56618	6.8273	9.18013	9.75966	9.49363	10.1824	7.83306	8.67403	7.83306
27.m01473	27.m01473_at	0.00161647	7.45373	2.49293	TGME49_010740	vacuolar membrane ATPase subunit -related	4.67059	4.4129	4.18771	4.2833	7.45436	7.76299	6.33031	7.5987	5.54654	5.93102	5.64183
28.m00549	28.m00549_at	0.00275848	6.91538	2.28298	none	hypothetical protein	6.74923	6.65724	6.43124	6.05051	10.0048	9.29288	8.27166	9.4781	7.52866	7.8529	7.60735
281.m00017	281.m00017_at	0.00133967	6.8771	2.36612	none	hypothetical protein	4.55359	4.58462	4.33611	4.55398	7.91807	7.52196	6.48092	7.23454	5.55234	6.31344	5.38302
294.m00004	294.m00004_at	0.000369097	7.64954	2.43385	none	hypothetical protein	3.19999	2.9382	3.02888	2.9382	6.44761	5.6546	5.69364	6.05092	4.03864	4.73798	4.15205
31.m00899	31.m00899_at	0.00382497	4.79471	2.06574	TGME49_013890	myb-like DNA-binding domain-containing protein	4.85172	4.77524	4.87799	4.82305	7.12882	7.44749	6.08264	7.71483	5.59402	6.32773	5.71422
33.m02211	33.m02211_at	0.000766314	5.44821	2.03401	TGME49_014550	hypothetical protein	4.10574	3.84689	3.56925	3.56775	6.35455	6.56068	5.70559	6.25193	4.75448	4.88125	4.75448
35.m01965	35.m01965_at	0.00053485	11.6715	3.41709	TGME49_017200	hypothetical protein	4.16202	4.32682	4.67059	4.3371	7.64367	8.58726	7.39447	8.05082	5.66431	6.85405	5.92234
37.m00772	37.m00772_at	0.000534709	5.83542	2.0807	TGME49_017770	hypothetical protein	6.78953	6.97282	6.84077	6.85317	9.67228	9.09575	9.05131	9.8163	7.61492	8.36318	7.78534
38.m01047	38.m01047_at	0.000436984	6.77176	2.45693	TGME49_018490	hypothetical protein	5.38644	5.54306	5.42751	5.44042	8.25205	8.21721	7.69833	8.66795	6.49297	7.13753	6.60813
38.m01049	38.m01049_at	0.000202769	5.01954	2.18496	TGME49_018500	hypothetical protein	4.57493	4.25797	4.36067	4.37002	6.7515	6.71051	6.47197	6.93985	5.24703	5.72425	5.58423
42.m03341	42.m03341_at	0.00168397	3.34488	2.02389	TGME49_024210	pseudouridylate synthase 1, putative	5.55221	5.33369	5.21284	5.36665	7.23267	7.3072	6.52436	7.36899	6.0449	6.66172	6.44381
42.m03457	42.m03457_at	0.000620275	8.86931	3.13301	TGME49_025870	hypothetical protein	4.55523	4.85357	4.92164	4.75816	7.90158	8.51356	7.27833	7.99041	6.1205	6.94687	6.19172
42.m05852	42.m05852_at	0.000436984	7.23627	2.60202	TGME49_024770	GPI-anchored surface BSR4-related antigen, putative	4.07793	4.20442	4.64787	4.72662	7.22919	7.59934	6.94782	7.30148	5.40111	6.29764	5.68278
427.m00004	427.m00004_x_at	0.000662151	6.44414	2.54116	none	IRF3 protein	4.56974	4.11487	4.63719	4.24914	6.55401	7.44319	7.00683	7.31886	5.64918	6.12643	5.43905
46.m01629	46.m01629_at	0.000631375	3.02512	2.44111	TGME49_034990	hypothetical protein	5.84735	5.7898	5.67387	5.61896	7.65974	7.35161	7.24742	7.05918	6.08193	6.7623	6.30461
46.m03674	46.m03674_x_at	0.00183066	6.04518	2.227	NONE	hypothetical protein	7.6491	7.4418	7.64414	7.44093	9.39734	10.4769	9.86631	10.8186	8.40173	8.87472	8.82085
48.m00213	48.m00213_at	0.000416424	8.35745	2.41321	none	hypothetical protein	3.56194	3.92334	3.30419	3.31056	6.35455	6.6093	6.3583	7.03013	4.54581	5.17192	4.67016
49.m03182	49.m03182_at	0.000320336	6.57474	2.30549	TGME49_039880	hypothetical protein	3.99207	4.10844	4.16536	4.18927	6.89831	7.23071	6.75084	6.44301	5.02583	5.7256	5.20515
49.m03204	49.m03204_s_at	0.00075456	5.53903	2.08001	TGME49_040360	hypothetical protein	3.89158	3.68421	3.90619	3.52101	6.38154	6.45357	5.60982	6.43659	4.67142	5.07917	4.67142
49.m03328	49.m03328_at	0.0019774	7.98808	2.26773	TGME49_043160	hypothetical protein	3.51209	3.60852	3.89612	3.65597	7.61176	6.80847	5.83206	6.4118	4.69878	5.06487	4.78462
50.m03207	50.m03207_at	0.000400247	7.51419	2.48884	TGME49_048120	hypothetical protein	6.15774	6.04534	6.07913	6.05248	8.90709	9.45706	8.49669	9.11233	7.07932	7.86604	7.25208
50.m03284	50.m03284_at	0.00034506	7.23977	2.09849	TGME49_049230	hypothetical protein	2.99508	3.22124	2.93583	2.96268	5.87754	6.36952	5.62451	5.66704	4.10844	4.17376	4.01199
50.m03400	50.m03400_x_at	0.000369097	6.15204	2.66265	TGME49_051560	hypothetical protein	5.50168	5.83249	5.5625	5.62659	8.27005	8.33994	7.81988	8.57766	6.84545	7.54361	6.74198
50.m07122	50.m07122_s_at	0.0032079	5.41735	2.33787	TGME49_049040	hypothetical protein	5.86632	6.25005	6.7333	6.23128	9.20193	8.22288	8.09913	9.30735	7.35143	7.77449	7.36037
50.m07127	50.m07127_at	0.000900735	3.26757	2.55853	TGME49_051900	conserved hypothetical protein	5.58351	5.84552	5.63694	5.20064	7.08451	7.34176	7.51655	7.15666	6.71506	6.93884	7.11199
52.m03465	52.m03465_at	0.00259512	6.78142	2.59817	none	hypothetical protein	4.44213	4.40628	4.39642	4.38931	7.00066	7.9717	6.18286	7.52527	5.48303	6.39204	5.48303
55.m00107	55.m00107_at	0.000761137	6.60056	2.47455	TGME49_058970	hypothetical protein	3.08196	3.57679	3.67223	3.45405	6.71762	6.27193	5.7625	5.92333	4.53542	5.25567	4.46918
55.m00160	55.m00160_at	0.00160522	3.65337	2.20591	TGME49_061560	tat binding protein 1(TBP-1)-interacting protein	4.02542	3.57877	4.34733	3.78574	5.45668	6.14149	5.71323	5.90279	4.92903	5.17587	5.12217
55.m04608	55.m04608_at	0.000202769	6.37335	2.38671	TGME49_055310	zinc finger (CCCH type) protein, putative	5.36149	5.15007	5.23513	5.17592	8.10081	8.01449	7.95884	7.53667	6.19072	6.92786	6.33843
55.m04746	55.m04746_at	0.00183066	7.79123	2.37718	TGME49_058200	glutamic acid-rich protein, putative	4.43482	4.54596	4.18439	4.25766	7.6611	6.68989	6.75874	8.16051	5.35555	6.07631	5.38302
55.m04829	55.m04829_at	0.00053485	9.23003	2.02136	TGME49_059410	SRS domain-containing surface antigen, putative	4.82575	4.89788	4.62755	4.49806	8.33059	7.8854	7.26088	8.19771	5.59828	5.79231	5.79231
55.m10318	55.m10318_s_at	0.00200342	9.28548	3.41004	TGME49_063160	hypothetical protein	5.20606	4.98182	5.04071	4.77212	8.96548	7.12601	8.13082	8.63831	6.38244	7.46061	6.46684
55.m10325	55.m10325_at	0.00192564	3.11048	2.00844	TGME49_062770	hypothetical protein	4.30336	3.9202	3.70472	3.72582	5.15412	5.78299	5.4611	5.80445	4.74268	5.12959	4.88654
583.m05372	583.m05372_at	0.000438816	7.80664	2.61147	TGME49_110580	PAN domain-containing protein	4.64481	4.30699	4.17288	4.13431	6.96737	7.80219	7.07602	7.27222	5.52435	6.05013	5.52435
583.m05574	583.m05574_at	0.000225167	7.86604	2.09124	TGME49_113720	hypothetical protein	3.88674	3.96104	3.86509	4.01656	6.65375	7.04299	6.64899	7.28625	4.62377	5.36149	5.0049
583.m05628	583.m05628_at	0.000925994	17.3527	5.7025	TGME49_114660	hypothetical protein	6.43767	6.15485	5.71957	5.24975	10.084	10.4002	9.11021	10.4358	8.00937	8.87639	8.32041
583.m05644	583.m05644_at	0.00171595	3.95184	2.01078	TGME49_114860	zinc knuckle domain-containing protein	6.21347	6.1706	6.28958	6.1316	8.48724	8.50718	8.24463	7.4963	6.9931	7.58131	7.05279
59.m07764	59.m07764_at	0.000756449	13.6654	4.13133	TGME49_068270	hypothetical protein	6.15468	5.94187	5.04268	4.91425	9.30408	9.37764	8.9017	9.55991	7.1591	8.0905	7.43032
59.m07767	59.m07767_at	0.000370853	11.5149	2.80429	none	conserved hypothetical protein	6.00504	5.72037	5.20874	5.18767	8.91047	9.4123	8.88052	9.02025	6.67739	7.50883	6.86806
617.m00007	617.m00007_at	0.000662151	8.82063	2.8535	TGME49_117920	hypothetical protein	3.87545	3.9044	3.74158	3.54751	7.11916	6.69218	6.30553	7.5156	4.88997	5.91683	5.0331
641.m03152	641.m03152_at	0.00110873	6.984	2.51568	none	hypothetical protein	5.01927	5.39331	5.07605	5.04503	7.90158	8.21281	7.17401	8.46147	6.10119	6.50536	6.78655
645.m00685	645.m00685_x_at	0.00182068	4.68807	2.11174	TGME49_121550	hypothetical protein	5.30188	5.49713	5.30444	5.20888	7.82868	7.64402	6.77781	7.9778	6.21907	6.61064	6.38983
65.m01087	65.m01087_at	0.000422066	8.6435	2.49891	TGME49_076860	late embryogenesis abundant domain-containing	3.95793	3.55957	3.80122	3.43824	6.62682	7.19543	6.35586	7.02531	4.75448	5.47834	4.7988
65.m01173	65.m01173_at	0.000446029	8.55733	2.2163	TGME49_078430	hypothetical protein	3.58634	3.53421	3.59035	3.80505	6.91149	7.12842	6.09661	6.76808	4.49197	5.11032	4.72915
65.m02521	65.m02521_at	0.00187623	8.94955	5.46809	TGME49_077020	hypothetical protein	6.66054	5.55143	5.47877	5.09023	9.0743	9.04136	8.23566	9.07689	7.75097	8.65649	8.03138
65.m02531	65.m02531_at	0.000864343	6.32651	2.26043	TGME49_078290	hypothetical protein	3.12533	3.17799	3.16072	3.10636	6.20389	6.23834	5.58524	5.18858	4.12255	4.87026	3.96478
65.m02725	65.m02725_at	0.00408524	4.8131	2.16118	none	conserved hypothetical protein	6.02441	5.9386	5.92373	5.80857	7.9525	8.45223	7.32302	9.03544	6.63663	7.34149	7.12882
667.m00002	667.m00002_at	0.00088694	6.36875	2.16011	none	hypothetical protein	4.74531	5.04789	5.12135	4.99754	7.3138	7.89636	7.17401	8.21195	5.83149	6.53984	5.89604
76.m01639	76.m01639_at	0.00188261	4.70861	2.21608	TGME49_086110	hypothetical protein	5.17428	4.93396	4.84549	4.70106	7.28693	7.05187	6.49785	7.75936	5.98327	6.47329	5.72857
76.m01688	76.m01688_at	0.00219236	4.35773	2.37415	TGME49_087050	hypothetical protein	4.73167	4.4146	4.63662	5.01128	7.02536	6.89022	6.10576	7.26714	5.19628	6.01366	5.21685
76.m02656	76.m02656_at	0.000185169	3.67274	2.01213	TGME49_086570	hypothetical protein	3.53758	3.52755	3.44893	3.39579	5.17696	5.45415	5.45985	5.32632	4.23451	4.91733	4.30672
76.m03404	76.m03404_at	0.00114986	3.61927	2.15765	TGME49_084650	hypothetical protein	3.76893	3.73144	3.71979	3.51707	5.79154	5.87313	5.0527	5.44266	4.7576	5.17587	4.44784
76.m03430	76.m03430_at	0.000340067	7.6896	2.4676	TGME49_086290	conserved hypothetical protein	6.55929	6.48306	6.38947	6.51758	9.32875	9.6761	8.95627	9.75993	7.42282	8.30356	7.645
80.m03948	80.m03948_at	0.00162999	4.43529	2.10141	TGME49_090630	collagen alpha 2(I)-related	5.05845	5.18531	5.25382	5.23258	8.04711	7.00783	6.96272	7.30863	6.04375	6.60137	6.11658
80.m05032	80.m05032_at	0.000509022	9.48582	2.73002	TGME49_090230	hypothetical protein	7.46956	7.3433	6.94347	6.92092	10.2283	10.7382	9.91798	10.7758	8.25352	9.08702	8.51413
83.m02708	83.m02708_at	0.000418154	3.85154	2.18915	TGME49_093290	conserved hypothetical protein	4.42428	3.82473	4.2289	4.1847	6.03563	6.26455	6.12929	6.01489	5.20075	5.36149	5.32584

## Sheet: IFNKO only
Probesets	Probesets	Corrected p-value	Fold change: IFNKO/ in vitro	GeneID (ToxoDBv5)	Description of parasite gene v4	in vitro 1	in vitro 2	in vitro 3	in vitro 4	in vivo1	in vivo2	in vivo3	in vivo 4	IFNKO 1	IFNKO 2	IFNKO 3
44.m05930	44.m05930_at	0.0233519	2.2949	TGME49_033370	conserved hypothetical protein	7.2311	6.94892	6.9484	7.2352	6.29927	6.80658	6.27279	6.42371	8.59042	8.12882	8.14877
46.m03691	46.m03691_x_at	0.0156271	2.3717	TGME49_037130	cytochrome b, putative	9.48972	9.20343	9.56438	9.3912	9.05853	9.78691	9.34079	9.43462	10.6321	10.7029	10.6393
54.m00004	54.m00004_x_at	0.0266427	2.23125	TGME49_055060	cytochrome oxidase I	10.4081	10.2501	9.83683	10.0541	10.1076	9.99365	10.3702	10.377	11.1289	11.2644	11.492
64.m00577	64.m00577_at	0.0268741	3.10623	TGME49_076230	hypothetical protein	7.32361	6.99424	6.62666	6.39318	8.2713	7.1164	8.08026	7.88474	8.39725	8.47543	8.53608
76.m03412	76.m03412_at	0.0188454	6.05437	TGME49_084310	conserved hypothetical protein	4.0523	4.26343	4.41793	4.14589	5.36347	3.8549	3.79687	4.41341	7.18032	7.06732	6.20596
