# Supplementary material for: Identification of Toxoplasma gondii Genes Responsive to the Host Immune Response during In Vivo Infection
Source: PLoS One. 2012 Oct 10;7(10):e46621. doi: 10.1371/journal.pone.0046621 (PMC3468626; doi:10.1371/journal.pone.0046621)
Supplement: Table S3 — Primers and probes used to amplify genes. (XLS) [file pone.0046621.s003.xls]

## Sheet: Sheet1
Table S3: Primers and probes used to amplify genes
Gene ID	Sequences
44.m02656 (Taqman® custom expression assay)	Forward: 5’-CGGCAAAAGGCTCTTGTGAA-3'
	Reverse: 5’-GGAGTTGACAAGAAAATGGTCATGAAA-3'
	Probe: 5'-CCCGTCACCTCGCCCC-3'
59.m00026 (Taqman® custom expression assay)	Forward: 5’-AGAGCCGAAAGGAGAAGTAGACT-3'
	Reverse: 5’-AGTCGAGGTTACTCTCCAACACA-3'
	Probe: 5'-ATGCTGTCGCCGCTTC-3'
27.m00833 (Taqman® custom expression assay)	Forward: 5’-CCCCGCCTCCTCCTGTAA-3'
	Reverse: 5’-CTGGTGGTGCGCAACTG-3'
	Probe: 5'-ACGTGCTGGACTTTC-3'
76.m03412 (Taqman® custom expression assay)	Forward: 5’-CAATCAAAGAGGGCCCATTAGGA-3'
	Reverse: 5’-GCCACCGTCATCTTCTGAGT-3'
	Probe: 5'-CTGACCTCGCGTCCCC-3'
113.m01577 (Taqman® custom expression assay)	Forward: 5’-CCCGGCTTAATCTTCCGAATGAG-3'
	Reverse: 5’-GCATGGGTGCGTTGTCAT-3'
	Probe: 5'-TTGGGCGAGATCTTCT-3'
42.m03338 (Taqman® custom expression assay)	Forward: 5’-CATAACTTTGTCGCCCGAGAAAA-3'
	Reverse: 5’-GCGGTGAAATGTTCCCTATGG-3'
	Probe: 5'ACGCAGCCAGTTTCAT-3'
Actin (Taqman® custom expression assay)	Forward: 5’-GGAGGAGAAGGACTGCTACGT-3'
	Reverse: 5’-CGTGCTCAATAGGGTATTTCAGAGT-3'
	Probe: 5'-ACGAAGCCCAAAGCAA-3'
31.m00871 (Taqman® custom expression assay)	Forward: 5’-ACAACTCACAAATGCACGACAAG-3'
	Reverse: 5’-GAGCTTGCATGGACCGTTTT-3'
	Probe: 5'-CACGCCGATACCTTTC-3'
37.m00739 (Taqman® custom expression assay)	Forward: 5’-GGCGCTGCTCTGTTCTTG-3'
	Reverse: 5’-ACCGGGAAAAGAACTCCAATAGC-3'
	Probe: 5'-AAGTCCGCCGCTTCTG-3'
49.m03400 (Taqman® custom expression assay)	Forward: 5’-TTGCCCGCTGACAAGGA-3'
	Reverse: 5’-TGCTTCATGTGCTCGTTCAAGT-3'
	Probe: 5'-TCGCAGCCTCTTTTCT-3'
72.m00003 (SYBR green)	Forward: 5’-ACCAGGAGAAACGGTCAGTATCGT-3'
	Reverse: 5’-ACAACGTAGACAGCAGTGTCGGAA-3'
Actin (SYBR green)	Forward: 5’-GTC TAT CGT CGG AAA GCC CAA GAA-3’
	Reverse: 5’-TGA CGA TAC CGT GCT CAA TAG GGT-3’
