# Supplementary material for: Identification of Toxoplasma gondii Genes Responsive to the Host Immune Response during In Vivo Infection
Source: PLoS One. 2012 Oct 10;7(10):e46621. doi: 10.1371/journal.pone.0046621 (PMC3468626; doi:10.1371/journal.pone.0046621)
Supplement: Table S4 — Genes whose expression is increased in vivo in wild type mice vs in vitro samples also induced by Compound 1, sodium nitroprusside (SNP) and reduced CO2. (XLS) [file pone.0046621.s004.xls]

## Sheet: compound 1
Gene id	Annotation
541.m02517	(conserved hypothetical protein)
541.m02037	(hypothetical protein)
59.m03629	(membrane-attack complex (MAC)/Perforin domain-containing protein)
59.m03727	(RNA recognition motif-containing protein)
20.m03697	(enoyl-CoA hydratase/isomerase family protein, putative)
80.m00010	(lactate dehydrogenase)
25.m01887	(neurofilament protein-related)
80.m03985	(hypothetical protein)
44.m02825	(hypothetical protein)
50.m03369	(PPR repeat-containing protein)
44.m02559	(neurofilament triplet H protein-related)
25.m01887	t (neurofilament protein-related)
52.m01553	(plasma-membrane H+-ATPase, putative)

## Sheet: SNP 
Probesets	GeneID (ToxoDBv5)	p-value	Corrected p-value	FCAbsolute	Description of parasite gene v4
74.m00424_at	TGME49_081390	3.77378e-05	0.000798457	6.02167	pyrophosphate-fructose 6-phosphate 1-phosphot
76.m01681_at	TGME49_086780	2.63025e-05	0.000660431	2.10729	amiloride-sensitive amine oxidase, copper-con
59.m06075_at	TGME49_072510	0.00346747	0.00985814	2.38859	eukaryotic aspartyl protease, putative
59.m06092_at	TGME49_073410	0.000172052	0.00173599	3.7536	tyrosyl-tRNA synthetase-related
583.m05743_at	TGME49_116320	9.59623e-06	0.000436984	3.10412	ABC transporter-related
20.m03983_at	TGME49_003140	2.31261e-05	0.000631375	3.42345	dynein beta chain, putative
25.m01797_at	TGME49_008050	0.000366919	0.00259191	2.74838	hypothetical protein
20.m03826_at	TGME49_003840	6.45909e-06	0.000400247	5.38146	helicase, putative
55.m04960_at	TGME49_061800	0.00017111	0.00173042	2.60708	hypothetical protein
74.m00467_at	TGME49_082230	0.000100422	0.00130417	2.47774	sulfate adenylyltransferase, putative
44.m02572_at	TGME49_030020	1.0302e-06	0.000202769	2.42099	kinesin motor domain-containing protein
50.m03276_at	TGME49_049020	0.000567454	0.00330435	2.28214	kinesin motor domain-containing protein
55.m04657_x_at	TGME49_056890	0.000101349	0.00130909	2.90219	protein kinase domain-containing protein
74.m00442_at	TGME49_081790	0.000681471	0.00369939	2.85773	hypothetical protein
49.m00046_at	TGME49_043500	0.000671035	0.00366929	3.10171	serine/threonine-protein kinase, putative
50.m03195_at	TGME49_047710	0.000375894	0.00262312	3.22881	casein kinase I, putative
52.m01639_at	TGME49_054190	0.00110833	0.00480793	2.645	protein kinase, putative
57.m01866_at	TGME49_067540	3.24606e-05	0.000752304	2.98002	cAMP-dependent protein kinase, putative / ser
583.m05661_at	TGME49_115190	0.000583801	0.00335607	2.4285	serine/threonine-protein kinase, putative
583.m05729_at	TGME49_116150	0.000206234	0.00188037	5.68671	protein kinase domain-containing protein
80.m02347_at	TGME49_092020	0.0023005	0.00758991	2.81575	hypothetical protein
80.m05028_at	TGME49_089040	0.00022567	0.00197007	2.67286	conserved hypothetical protein
80.m00010_at	TGME49_091040	0.000329193	0.00243416	2.58849	lactate dehydrogenase
46.m01618_at	TGME49_034570	0.00175955	0.00639981	2.20826	peroxisomal multifunctional enzyme type 2, pu
55.m05024_at	TGME49_062990	0.00050698	0.00310053	2.89779	hypothetical protein
20.m03867_at	TGME49_004460	2.01387e-07	0.000185169	3.23719	hydroxymethylglutaryl-CoA lyase, putative
42.m03480_at	TGME49_026100	0.000139854	0.00156995	2.21029	copper-transporting ATPase 1, putative
25.m02921_at	TGME49_007860	7.22405e-06	0.000401557	4.24597	hypothetical protein
31.m00899_at	TGME49_013890	0.000737944	0.00382497	4.79471	myb-like DNA-binding domain-containing protei
74.m00443_x_at	TGME49_081900	0.000200875	0.00185447	2.82272	HMG box domain-containing protein / high mobi
583.m05529_at	TGME49_113120	5.97199e-05	0.000996568	2.82536	RNA polymerase Rpb3/Rpb11 dimerisation domain
42.m03277_at	TGME49_023430	0.000569858	0.00330435	3.87564	DnaJ domain-containing protein
49.m03362_at	TGME49_043660	0.00175183	0.00638181	2.83559	GMC oxidoreductase, putative
641.m01558_at	TGME49_120150	1.49778e-05	0.000534822	3.13238	GTP-binding protein 1, putative
44.m02671_at	TGME49_031770	8.80073e-05	0.0012188	3.50859	tubulin alpha chain, putative
59.m03457_at	TGME49_069460	0.000156032	0.00165695	3.12663	serine/threonine protein phosphatase domain-c
44.m05924_at	TGME49_031610	0.000634039	0.00354885	5.13176	ATP:guanido phosphotransferase, C-terminal ca
583.m00020_at	TGME49_116190	0.00182869	0.00655076	4.36926	superoxide dismutase, putative
50.m03202_at	TGME49_047920	0.000244936	0.00207807	2.28634	hypothetical protein
65.m01141_at	TGME49_077980	1.31558e-06	0.000218301	2.41099	dynein light chain, putative
583.m05335_at	TGME49_110160	0.00220632	0.00738493	3.99612	piwi-PAZ domain-containing protein
25.m01835_at	TGME49_008970	0.000508921	0.00310515	2.44321	hypothetical protein
42.m03362_at	TGME49_024580	0.000866648	0.00419782	3.13163	splicing factor, putative
57.m01869_x_at	TGME49_067600	7.86717e-06	0.000419595	2.56194	glycine-rich RNA-binding protein, putative
641.m01555_at	TGME49_120100	0.00020328	0.00186823	4.94717	RNA binding protein-related
38.m01891_at	TGME49_019670	0.000493049	0.00307121	2.28491	zinc finger (CCCH type) protein, putative
50.m05612_at	TGME49_046200	3.18725e-05	0.000751148	2.76601	zinc finger (CCCH type) protein, putative
52.m02722_at	TGME49_053790	0.000176917	0.00175394	3.21084	zinc finger (CCCH type) protein, putative
52.m01615_at	TGME49_053850	0.000467371	0.00298023	2.15256	hypothetical protein
55.m04608_at	TGME49_055310	1.03266e-06	0.000202769	6.37335	zinc finger (CCCH type) protein, putative
55.m04678_at	TGME49_057130	1.7627e-05	0.000569652	3.54963	zinc finger (CCCH type) protein, putative
44.m04652_at	TGME49_033940	0.00015277	0.00164176	6.7306	leucine rich repeat protein, putative
583.m05612_at	TGME49_114360	4.89481e-05	0.000900735	4.1043	WW domain-containing protein
44.m02823_at	TGME49_033920	0.000248106	0.00209177	4.49857	zinc finger (C3HC4 RING finger) protein, puta
46.m01622_at	TGME49_034700	5.37536e-06	0.000369097	7.59305	PHD-finger domain-containing protein
541.m01162_at	TGME49_105220	0.00184351	0.00659215	2.31406	C-Myc binding protein, putative
41.m01320_at	TGME49_021710	8.33098e-05	0.00118636	2.54972	TBC domain-containing protein
46.m01759_at	TGME49_037550	0.0020113	0.00698666	2.44297	KH domain-containing protein
641.m01474_at	TGME49_118350	0.000392506	0.00271088	3.37554	pumilio-family RNA binding repeat domain-cont
583.m05644_at	TGME49_114860	0.000167215	0.00171595	3.95184	zinc knuckle domain-containing protein
583.m05770_at	TGME49_116680	0.000580069	0.00333954	2.39346	RNA pseudouridylate synthase domain-containin
42.m03400_at	TGME49_025030	2.97292e-06	0.000303724	5.66039	myosin heavy chain, putative
74.m00764_at	TGME49_082030	3.74625e-05	0.000798457	6.49174	hypothetical protein
25.m01853_at	TGME49_009180	4.12085e-05	0.000834523	5.4974	PAN domain-containing protein, putative
41.m01321_at	TGME49_021830	6.83492e-06	0.000400247	2.65046	subtilisin-like serine protease, putative
583.m05372_at	TGME49_110580	9.98777e-06	0.000438816	7.80664	PAN domain-containing protein
57.m01687_x_at	TGME49_064480	0.000596087	0.003405	2.84109	conserved hypothetical protein
74.m00466_at	TGME49_082220	0.000103786	0.00133203	4.50722	hypothetical protein
65.m01159_at	TGME49_078240	0.000700017	0.00374065	2.20344	zinc-finger-Ran binding domain-containing pro
65.m01971_at	TGME49_078120	0.000473864	0.00300499	5.0133	SCP-like extracellular domain-containing prot
65.m00010_at	TGME49_077570	0.000178728	0.00176365	3.96296	GPI transamidase subunit PIG-U, putative
20.m03988_at	TGME49_001690	0.000680795	0.00369939	2.72209	BT1 transmembrane domain-containing protein
33.m01358_at	TGME49_015340	3.36836e-05	0.000758351	4.61325	hypothetical protein
42.m05852_at	TGME49_024770	9.55745e-06	0.000436984	7.23627	GPI-anchored surface BSR4-related antigen, pu
42.m05854_at	TGME49_024790	4.24518e-05	0.000846033	5.11489	GPI-anchored surface BSR4-related antigen, pu
44.m02538_at	TGME49_029370	0.0018244	0.00654336	2.36689	hypothetical protein
44.m02765_at	TGME49_033070	1.04914e-05	0.000446029	3.32674	phosphodiesterase, putative
46.m01605_at	TGME49_034410	2.02614e-05	0.000603357	3.35646	hypothetical protein
49.m03102_at	TGME49_038440	0.00214733	0.0072476	2.55019	SRS domain-containing protein
49.m03105_at	TGME49_038480	0.000103593	0.00133167	3.62845	SRS domain-containing protein
50.m07136_at	TGME49_046660	1.52369e-06	0.000224158	3.79168	hypothetical protein
55.m04829_at	TGME49_059410	1.55709e-05	0.00053485	9.23003	SRS domain-containing surface antigen, putati
55.m04910_at	TGME49_060850	0.000829244	0.00409154	2.03346	tim10/DDP zinc finger domain-containing prote
55.m04973_at	TGME49_062080	0.000345488	0.00250683	2.76502	hypothetical protein
76.m03409_at	TGME49_083460	0.000504595	0.00309515	2.72526	SRS domain containing protein
83.m01259_at	TGME49_094320	0.000253444	0.00211695	2.42667	hypothetical protein
583.m09094_at	TGME49_109300	0.000949226	0.00440712	2.80032	hypothetical protein
583.m05285_at	TGME49_109320	0.00172469	0.00631366	2.66961	SRS domain-containing protein
583.m05287_at	TGME49_109350	0.00317493	0.0093153	3.56241	SAG2 related antigen SAG2C, putative
583.m05677_at	TGME49_115380	0.00110213	0.00479912	3.19586	hypothetical protein
583.m05699_at	TGME49_115660	0.00276233	0.00851411	2.55004	hypothetical protein
641.m01563_at	TGME49_120200	0.000208758	0.00188842	2.05212	bradyzoite surface antigen BSR4, putative
645.m00001_at	TGME49_121470	0.00170147	0.00626774	2.19207	GPI-anchored surface BSR4-related antigen, pu
645.m00002_at	TGME49_121490	0.000121439	0.00146746	5.64698	GPI-anchored surface BSR4-related antigen, pu
80.m03935_at	TGME49_088220	0.000539057	0.00321361	3.18971	hypothetical protein
57.m03973_at	TGME49_065130	0.0015941	0.00601521	3.28845	hypothetical protein
42.m03616_at	TGME49_028240	3.0327e-06	0.000303724	3.86251	hypothetical protein
641.m01488_at	TGME49_118520	0.000137921	0.00155911	3.50288	hypothetical protein
46.m01732_at	TGME49_037080	0.00109205	0.00478327	3.28879	hypothetical protein
33.m01293_at	TGME49_014570	0.000160299	0.00168063	5.17046	hypothetical protein
55.m04746_at	TGME49_058200	0.000193794	0.00183066	7.79123	glutamic acid-rich protein, putative
83.m00008_at	TGME49_094600	0.00169013	0.00624024	2.28746	hypothetical protein
2.m00067_at	TGME49_000110	0.00056481	0.00329882	3.29151	conserved hypothetical protein
20.m03663_at	TGME49_001640	0.000248073	0.00209177	4.56365	hypothetical protein
20.m03664_at	TGME49_001660	1.49497e-05	0.000534822	5.48133	hypothetical protein
20.m03690_at	TGME49_002050	4.95978e-05	0.000909422	2.91757	hypothetical protein
20.m05882_at	TGME49_002080	0.00159115	0.00601057	2.61562	hypothetical protein
20.m03694_at	TGME49_002100	0.00260088	0.00818965	2.43297	hypothetical protein
20.m03695_at	TGME49_002110	4.26365e-05	0.000846033	7.08782	hypothetical protein
20.m05890_at	TGME49_002260	0.000724556	0.00379709	2.88794	hypothetical protein
20.m03742_at	TGME49_002730	0.000991474	0.00450721	2.78636	hypothetical protein
20.m07346_at	TGME49_003660	9.87781e-05	0.00129883	3.82361	conserved hypothetical protein
20.m05983_at	TGME49_003800	0.000228592	0.00198113	3.70486	hypothetical protein
20.m03841_at	TGME49_004000	0.000811168	0.00405166	2.13091	hypothetical protein
20.m05973_at	TGME49_004030	0.00103696	0.00464626	2.35667	hypothetical protein
20.m03854_at	TGME49_004290	5.88387e-05	0.000994214	4.42242	hypothetical protein
20.m05928_at	TGME49_005150	0.00131706	0.00533958	2.23104	hypothetical protein
20.m03924_at	TGME49_005640	0.00157062	0.00598387	3.10033	200 kDa antigen p200, putative
20.m03939_at	TGME49_006290	3.3695e-07	0.000185169	11.7949	hypothetical protein
22.m00018_at	TGME49_006910	1.52962e-06	0.000224158	7.71818	conserved hypothetical protein
25.m00190_at	TGME49_008330	0.00106304	0.00470518	2.12309	hypothetical protein
25.m02933_at	TGME49_008770	0.00207425	0.00710148	3.77214	hypothetical protein
25.m01841_at	TGME49_009040	0.00127382	0.00521695	2.78545	ankyrin repeat-containing protein
25.m01880_at	TGME49_009650	0.0008965	0.00427562	2.5221	GTPase regulator-related
25.m01881_at	TGME49_009660	0.00141828	0.00558989	2.71094	hypothetical protein
25.m01887_at	TGME49_009750	0.00215751	0.00726682	3.33022	neurofilament protein-related
25.m03608_at	TGME49_010100	9.41138e-06	0.000436984	4.99789	hypothetical protein
26.m00233_at	TGME49_010250	2.49341e-05	0.000640029	6.57577	hypothetical protein
26.m00240_at	TGME49_010350	9.46782e-06	0.000436984	4.50643	hypothetical protein
26.m00244_at	TGME49_010390	0.0013557	0.00543089	2.53213	WD domain, G-beta repeat-containing protein
27.m01473_at	TGME49_010740	0.000146204	0.00161647	7.45373	vacuolar membrane ATPase subunit -related
27.m01474_at	TGME49_011000	0.00213651	0.00723198	2.16564	hypothetical protein
27.m01475_at	TGME49_011610	4.84854e-05	0.000900215	5.28705	hypothetical protein
28.m00287_at	TGME49_012030	2.47127e-05	0.000636397	5.60033	hypothetical protein
31.m00858_at	TGME49_012810	0.000568885	0.00330435	4.79396	hypothetical protein
31.m01827_at	TGME49_013080	0.000696122	0.00372937	2.56734	conserved hypothetical protein
31.m00874_at	TGME49_013130	9.96965e-05	0.00130236	2.53006	hypothetical protein
31.m01821_at	TGME49_013270	0.00196903	0.00689416	2.51064	hypothetical protein
31.m01829_at	TGME49_013400	0.000144988	0.00160522	5.06738	hypothetical protein
31.m01817_at	TGME49_013760	1.57934e-05	0.00053485	7.21549	hypothetical protein
33.m01289_at	TGME49_014510	0.000840901	0.00412267	3.10071	hypothetical protein
33.m02211_at	TGME49_014550	3.45993e-05	0.000766314	5.44821	hypothetical protein
33.m01294_at	TGME49_014580	3.93329e-05	0.00081707	2.83872	protein antigen, putative
33.m01299_at	TGME49_014630	0.000505849	0.00309926	4.70905	hypothetical protein
33.m01300_at	TGME49_014740	0.00140616	0.00556661	3.47795	retinitis pigmentosa 1-like 1 protein, putati
33.m01329_at	TGME49_014990	0.000483263	0.0030416	2.77047	hypothetical protein
33.m01362_at	TGME49_015380	0.00268622	0.00837634	2.45163	hypothetical protein
33.m01384_at	TGME49_015620	0.00207397	0.00710148	2.84825	hypothetical protein
33.m01390_at	TGME49_015690	0.000942473	0.00439174	2.29062	hypothetical protein
35.m00845_at	TGME49_015900	0.000284813	0.00224401	4.16095	hypothetical protein
35.m00868_at	TGME49_016190	0.000880904	0.00424029	4.21677	hypothetical protein
35.m01966_x_at	TGME49_016520	0.00199254	0.00695233	2.73231	hypothetical protein
35.m01965_at	TGME49_017200	1.53747e-05	0.00053485	11.6715	hypothetical protein
37.m01274_at	TGME49_017420	1.63529e-05	0.000544645	2.75345	conserved hypothetical protein
37.m00772_at	TGME49_017770	1.4396e-05	0.000534709	5.83542	hypothetical protein
37.m01346_at	TGME49_017920	0.00052346	0.00315564	3.80405	hypothetical protein
38.m02530_at	TGME49_018320	0.000151483	0.00163833	2.92924	hypothetical protein
38.m02360_at	TGME49_018330	0.000525817	0.00316149	2.53875	hypothetical protein
38.m02355_at	TGME49_018860	1.96178e-06	0.000255032	3.04623	hypothetical protein
38.m01079_at	TGME49_018890	8.0513e-05	0.00116715	3.02088	hypothetical protein
38.m01104_at	TGME49_019220	0.000211921	0.0018999	3.84944	hypothetical protein
38.m01902_at	TGME49_019660	3.72095e-05	0.000797629	2.42806	membrane attachment protein, putative
38.m02374_at	TGME49_019840	0.00146654	0.00571028	3.58255	hypothetical protein
39.m00353_at	TGME49_020320	0.000320552	0.00240563	2.06579	hypothetical protein
39.m00355_at	TGME49_020340	0.000944973	0.00440005	2.95638	hypothetical protein
40.m00009_x_at	TGME49_020740	0.000454501	0.00295903	2.23995	hypothetical protein
41.m01350_at	TGME49_022260	0.000860946	0.00418769	3.34991	hypothetical protein
41.m01365_at	TGME49_022420	0.00205603	0.00706677	2.33413	hypothetical protein
41.m01368_at	TGME49_022700	0.000170715	0.0017286	3.86166	hypothetical protein
42.m03304_at	TGME49_023720	7.69667e-07	0.000202363	4.69515	hypothetical protein
42.m07405_at	TGME49_023800	0.00114726	0.00489771	3.76675	hypothetical protein
42.m03380_at	TGME49_024810	8.63949e-05	0.00121314	2.69987	hypothetical protein
42.m00040_at	TGME49_025460	8.79319e-05	0.0012188	4.09884	hypothetical protein
42.m00049_at	TGME49_025950	1.40483e-05	0.000529866	3.39194	hypothetical protein
42.m00078_at	TGME49_026230	0.000840045	0.00412237	2.59192	hypothetical protein
42.m03491_at	TGME49_026350	9.53728e-05	0.0012724	3.99704	hypothetical protein
42.m07389_at	TGME49_026880	0.00115694	0.0049234	4.20475	conserved hypothetical protein
42.m07420_at	TGME49_027120	0.00066323	0.00365045	4.26759	conserved hypothetical protein
42.m07421_at	TGME49_027130	0.000160348	0.00168063	5.15086	conserved hypothetical protein
42.m03568_at	TGME49_027400	0.000384677	0.00267284	3.19947	hypothetical protein
42.m07385_at	TGME49_027880	3.20454e-06	0.000303724	2.43179	hypothetical protein
42.m03592_at	TGME49_027900	0.00143246	0.00561558	2.32023	hypothetical protein
42.m07429_at	TGME49_028050	3.34559e-05	0.000757457	2.58467	hypothetical protein
42.m07433_at	TGME49_028480	0.000350531	0.00252935	3.7827	hypothetical protein
44.m04696_at	TGME49_029150	2.31792e-05	0.000631375	3.62929	hypothetical protein
44.m05938_at	TGME49_029300	0.00163603	0.0061048	2.44248	hypothetical protein
44.m04685_at	TGME49_029730	7.02876e-06	0.000400247	3.9117	hypothetical protein
44.m04612_at	TGME49_030390	0.000272219	0.00219236	4.04162	hypothetical protein
44.m04676_at	TGME49_030530	0.00132567	0.00536121	3.44772	hypothetical protein
44.m00025_at	TGME49_030540	0.000345412	0.00250683	4.23256	hypothetical protein
44.m05921_at	TGME49_030620	7.58314e-05	0.0011256	4.97652	methyltransferase-related
44.m04614_at	TGME49_030930	6.67865e-05	0.0010461	3.03995	hypothetical protein
44.m02654_at	TGME49_031240	0.000421189	0.00282823	2.06552	chromatin assembly factor 1 subunit, putative
44.m02656_at	TGME49_031360	2.65285e-06	0.000299468	3.46745	hypothetical protein
44.m05904_at	TGME49_031470	0.00192001	0.00678443	2.64048	hypothetical protein
44.m05926_at	TGME49_031860	0.00107558	0.00473826	3.41776	conserved hypothetical protein
44.m05903_at	TGME49_031930	2.93806e-05	0.000713275	2.66635	hypothetical protein
44.m02776_at	TGME49_033210	1.92015e-06	0.000253712	5.60859	hypothetical protein
44.m02779_at	TGME49_033250	0.00231679	0.00761334	3.10248	hypothetical protein
44.m02795_at	TGME49_033440	0.000388018	0.0026891	2.47023	hypothetical protein
44.m02825_at	TGME49_033950	0.000619005	0.00349873	3.42712	hypothetical protein
44.m02826_at	TGME49_033960	0.00107977	0.00474793	3.51807	hypothetical protein
46.m01593_at	TGME49_034240	0.000252354	0.00211212	4.27446	hypothetical protein
46.m01629_at	TGME49_034990	2.30837e-05	0.000631375	3.02512	hypothetical protein
46.m01638_at	TGME49_035190	0.00203203	0.00702982	3.754	hypothetical protein
46.m01659_at	TGME49_035600	0.00131181	0.00532117	2.82528	hypothetical protein
46.m01665_x_at	TGME49_035670	0.00197571	0.00691156	2.52843	hypothetical protein
46.m01694_at	TGME49_036250	0.000694114	0.00372937	2.89647	conserved hypothetical protein
46.m03688_at	TGME49_036270	0.000229963	0.00199088	2.61585	conserved hypothetical protein
46.m03661_at	TGME49_037060	0.000986066	0.004496	3.56397	hypothetical protein
49.m07211_at	TGME49_038020	0.00158685	0.00600609	2.17419	hypothetical protein
49.m03111_s_at	TGME49_038640	0.000143862	0.00159714	4.79096	hypothetical protein
49.m07203_at	TGME49_039390	0.000426108	0.00284779	2.89999	hypothetical protein
49.m05658_at	TGME49_039700	8.21494e-06	0.000421534	5.1574	hypothetical protein
49.m03182_at	TGME49_039880	3.73593e-06	0.000320336	6.57474	hypothetical protein
49.m03201_at	TGME49_040330	0.00222231	0.00741997	3.01869	hypothetical protein
49.m03202_at	TGME49_040340	9.00621e-05	0.00123663	2.95597	hypothetical protein
49.m03203_at	TGME49_040350	0.00046338	0.00296887	3.33334	hypothetical protein
49.m07227_at	TGME49_040800	0.00222345	0.0074207	2.28398	hypothetical protein
49.m05684_at	TGME49_041120	0.00189902	0.00672206	2.44141	hypothetical protein
49.m03278_at	TGME49_042250	0.000566011	0.00329994	4.45825	hypothetical protein
49.m05690_at	TGME49_042310	6.15759e-05	0.00100758	6.06548	hypothetical protein
49.m05691_at	TGME49_042370	9.25254e-05	0.0012459	4.23847	hypothetical protein
49.m05700_at	TGME49_042450	0.000273093	0.00219236	3.70318	hypothetical protein
49.m03324_at	TGME49_043120	3.86467e-06	0.000326954	4.85759	hypothetical protein
49.m03325_at	TGME49_043130	7.9679e-05	0.00116132	4.93543	hypothetical protein
49.m03329_at	TGME49_043170	0.000465651	0.00297397	3.14003	hypothetical protein
49.m07234_at	TGME49_043370	0.00156558	0.00597638	2.80755	conserved hypothetical protein
49.m05716_at	TGME49_043970	0.00346176	0.00985349	2.97643	hypothetical protein
49.m07183_at	TGME49_044220	4.04452e-05	0.000826133	2.02673	conserved hypothetical protein
49.m03442_at	TGME49_045020	0.00103391	0.00464333	2.85294	hypothetical protein
50.m07111_at	TGME49_046150	4.25984e-05	0.000846033	3.72465	conserved hypothetical protein
50.m05631_at	TGME49_047660	0.000316415	0.0023969	4.52345	protein disulfide isomerase, putative
50.m03191_at	TGME49_047680	0.000389614	0.00269624	2.98611	conserved hypothetical protein
50.m03204_at	TGME49_047940	0.00114051	0.00489011	3.5777	5-azacytidine induced protein-related
50.m07096_at	TGME49_048210	4.35623e-05	0.000848917	2.38004	conserved hypothetical protein
50.m05638_at	TGME49_048540	0.000488312	0.00305574	3.27904	hypothetical protein
50.m05652_at	TGME49_048730	0.000593827	0.0033945	2.04922	oocyst wall protein, putative
50.m03262_at	TGME49_048820	0.000423605	0.00283812	4.80147	hypothetical protein
50.m03284_at	TGME49_049230	4.36676e-06	0.00034506	7.23977	hypothetical protein
50.m03289_at	TGME49_049280	1.87829e-06	0.000252836	7.26932	hypothetical protein
50.m07089_at	TGME49_049750	0.00317567	0.0093153	2.3154	conserved hypothetical protein
50.m03369_at	TGME49_050760	5.58323e-05	0.000967759	5.04325	PPR repeat-containing protein
50.m03392_at	TGME49_051450	0.00141101	0.0055694	2.27638	hypothetical protein
50.m03400_x_at	TGME49_051560	5.37564e-06	0.000369097	6.15204	hypothetical protein
50.m07081_x_at	TGME49_051580	0.00277534	0.00854766	2.91383	hypothetical protein
50.m07127_at	TGME49_051900	4.89169e-05	0.000900735	3.26757	conserved hypothetical protein
52.m01542_at	TGME49_052350	3.37095e-06	0.000303724	4.70877	hypothetical protein
52.m01555_at	TGME49_052870	0.000867412	0.004199	3.44918	hypothetical protein
52.m03446_at	TGME49_053620	0.000561699	0.00328541	3.16846	DNA mismatch repair protein mutS-related
52.m01600_at	TGME49_053630	0.00130455	0.00530509	2.74573	hypothetical protein
52.m03461_at	TGME49_053760	2.58454e-05	0.000655076	3.94133	conserved hypothetical protein
52.m01638_at	TGME49_054180	1.72611e-05	0.000565547	4.48297	radial spoke 3 protein
52.m03470_at	TGME49_054320	0.00124124	0.00514101	3.50061	hypothetical protein
52.m02702_at	TGME49_054350	1.13193e-05	0.000470859	3.72942	hypothetical protein
52.m02704_at	TGME49_054500	5.26571e-05	0.000930737	2.13927	THO complex subunit 3-related
52.m01687_at	TGME49_054910	4.00303e-05	0.00082141	5.61918	hypothetical protein
55.m04646_at	TGME49_056100	0.000212134	0.0018999	2.87413	hypothetical protein
55.m04647_s_at	TGME49_056220	5.15489e-05	0.000924907	3.14758	hypothetical protein
55.m04662_at	TGME49_056940	0.00073855	0.00382565	2.04768	FYVE zinc finger domain-containing protein
55.m04682_at	TGME49_057170	0.00021177	0.0018999	2.91079	hypothetical protein
55.m10269_at	TGME49_057920	0.00250983	0.00799575	2.30608	conserved hypothetical protein
55.m10267_at	TGME49_057940	5.52038e-07	0.00019602	5.80379	hypothetical protein
55.m04731_at	TGME49_058020	0.00140854	0.00556783	2.01231	hypothetical protein
55.m04757_at	TGME49_058420	5.94291e-05	0.000994823	2.22599	neurofilament protein-related
55.m04766_at	TGME49_058520	0.00182043	0.00653792	2.82699	dynein intermediate chain, putative
55.m04773_at	TGME49_058620	8.28532e-07	0.000202363	6.18202	hypothetical protein
55.m10292_at	TGME49_058760	2.93059e-05	0.000713275	4.12183	conserved hypothetical protein
55.m04797_at	TGME49_058910	2.03278e-05	0.000603357	6.52173	hypothetical protein
55.m00107_at	TGME49_058970	3.39382e-05	0.000761137	6.60056	hypothetical protein
55.m10294_at	TGME49_059100	0.00250901	0.00799575	3.42001	hypothetical protein
55.m04827_at	TGME49_059280	1.31174e-05	0.000509022	5.13763	hypothetical protein
55.m10296_at	TGME49_059840	9.3438e-05	0.00125101	3.65321	hypothetical protein
55.m04856_at	TGME49_060000	0.00313318	0.00924468	3.73634	trichohyalin-related
55.m04861_at	TGME49_060150	8.28888e-05	0.00118499	2.8278	hypothetical protein
55.m10299_at	TGME49_060280	0.00159574	0.00601858	2.66776	hypothetical gene 4 protein-related
55.m04907_at	TGME49_060810	0.000259746	0.00214248	2.55671	conserved hypothetical protein
55.m04909_at	TGME49_060830	0.00243637	0.00783606	2.33002	hypothetical protein
55.m04916_at	TGME49_061040	0.00269212	0.00838398	2.86672	hypothetical protein
55.m10300_at	TGME49_061420	0.000263756	0.00215605	2.4434	conserved hypothetical protein
55.m00245_at	TGME49_061630	0.00211483	0.00718615	3.56972	hypothetical protein
55.m10318_s_at	TGME49_063160	0.00023191	0.00200342	9.28548	hypothetical protein
55.m05115_at	TGME49_064210	0.000167337	0.00171595	3.51523	hypothetical protein
57.m01681_s_at	TGME49_064430	0.000121129	0.00146746	4.17085	hypothetical protein
57.m01718_at	TGME49_065050	0.00244652	0.00784788	3.80782	hypothetical protein
57.m01729_at	TGME49_065210	0.00111207	0.0048138	3.00341	WD domain, G-beta repeat-containing protein
57.m01766_at	TGME49_066020	0.00180053	0.00649361	2.87877	hypothetical protein
57.m01768_at	TGME49_066040	2.09435e-05	0.00060885	2.98191	regulator of chromosome condensation domain-c
57.m01786_at	TGME49_066340	0.00105593	0.00468573	2.15815	hypothetical protein
57.m01787_at	TGME49_066350	0.00011147	0.00138949	6.26122	conserved hypothetical protein
57.m01797_s_at	TGME49_066490	4.56354e-05	0.000871614	5.64599	hypothetical protein
57.m03096_at	TGME49_066610	5.00482e-05	0.000910583	4.53843	serine proteinase inhibitor, putative
57.m01801_at	TGME49_066650	2.74313e-05	0.000676136	6.0025	hypothetical protein
57.m03985_at	TGME49_066720	0.000706351	0.00375286	2.96737	conserved hypothetical protein
57.m00035_at	TGME49_066770	0.00215666	0.00726682	2.17386	plasmodium falciparum CPW-WPC domain-containi
57.m01830_at	TGME49_067000	0.000986218	0.004496	2.48158	hypothetical protein
57.m03990_at	TGME49_067780	0.000387117	0.00268516	3.42363	conserved hypothetical protein
59.m06124_at	TGME49_068160	2.25557e-05	0.000628401	3.76796	hypothetical protein
59.m03371_at	TGME49_068240	0.000702913	0.00374949	3.12856	hypothetical protein
59.m07764_at	TGME49_068270	3.32423e-05	0.000756449	13.6654	hypothetical protein
59.m07758_at	TGME49_069100	0.000869425	0.00420622	3.02389	hypothetical protein
59.m03461_at	TGME49_069630	0.00332844	0.00959485	2.22447	hypothetical protein
59.m07752_at	TGME49_069640	0.000235526	0.00202598	3.30356	conserved hypothetical protein
59.m03508_at	TGME49_070280	0.000627156	0.00352011	3.34563	hypothetical protein
59.m07779_at	TGME49_070600	0.00163148	0.00610197	3.54894	hypothetical protein
59.m07742_x_at	TGME49_070810	8.02307e-05	0.00116515	5.06889	hypothetical protein
59.m07781_at	TGME49_070970	0.000428993	0.00285996	4.76813	hypothetical protein
59.m07782_at	TGME49_070980	7.78326e-06	0.000418221	3.13243	conserved hypothetical protein
59.m03604_x_at	TGME49_071990	0.000126728	0.00149494	3.078	hypothetical protein
59.m07729_at	TGME49_072310	4.13371e-06	0.000339977	2.63116	conserved hypothetical protein
59.m07724_at	TGME49_073020	7.37316e-05	0.00110873	4.16117	conserved hypothetical protein
59.m07723_at	TGME49_073080	0.000322023	0.00241003	3.05359	hypothetical protein
59.m06096_at	TGME49_073160	0.000153586	0.0016435	2.96254	hypothetical protein
59.m06077_at	TGME49_073340	1.13333e-05	0.000470859	4.48182	hypothetical protein
59.m08334_at	TGME49_073710	0.00160894	0.00604852	2.46249	conserved hypothetical protein
59.m03720_at	TGME49_074040	0.00298125	0.00895481	2.29974	hypothetical protein
59.m03730_at	TGME49_074180	4.59374e-05	0.000875308	2.70564	hypothetical protein
64.m00351_at	TGME49_076200	1.30771e-06	0.000218301	6.86159	hypothetical protein
64.m00739_at	TGME49_076340	0.00100161	0.00454047	3.66061	hypothetical protein
65.m02520_at	TGME49_076840	0.000473489	0.00300498	2.68564	conserved hypothetical protein
65.m01967_at	TGME49_076980	9.13656e-05	0.00124199	2.33888	hypothetical protein
65.m01099_at	TGME49_077050	0.00293754	0.00887418	3.75716	hypothetical protein
65.m02522_at	TGME49_077780	0.000128176	0.00150211	3.13959	conserved hypothetical protein
65.m01166_at	TGME49_078350	0.000436553	0.00288648	3.12818	nucleolar phosphoprotein-related
65.m01167_at	TGME49_078370	2.73016e-05	0.000675002	3.05709	hypothetical protein
65.m01169_at	TGME49_078390	0.00134417	0.00540348	2.49795	D4 dopamine receptor-related
65.m01171_at	TGME49_078410	3.79793e-05	0.000800344	5.40395	hypothetical protein
65.m01176_at	TGME49_078520	1.56789e-05	0.00053485	3.42315	UDP-N-acetyl-D-galactosamine:polypeptide N-ac
65.m00025_at	TGME49_078570	0.00066948	0.00366576	2.96126	hypothetical protein
65.m01181_at	TGME49_078620	6.73127e-06	0.000400247	3.50587	hypothetical protein
65.m01958_at	TGME49_078690	0.000312607	0.00237574	3.4802	hypothetical protein
65.m01189_at	TGME49_078760	0.000152081	0.00163833	2.69104	hypothetical protein
69.m00197_at	TGME49_079310	0.000624173	0.00351806	3.91277	hypothetical protein
72.m00414_at	TGME49_080820	0.000363155	0.00258343	7.80266	hypothetical protein
74.m00435_at	TGME49_081560	0.0004859	0.00304711	2.6047	hypothetical protein
74.m00768_at	TGME49_082010	0.00142347	0.00559939	2.13539	hypothetical protein
74.m00453_at	TGME49_082020	0.000401682	0.00275537	3.21829	hypothetical protein
76.m02667_at	TGME49_083450	0.00185144	0.00661171	5.86847	hypothetical protein
76.m03407_at	TGME49_083470	0.000569535	0.00330435	6.734	kazal-type serine protease inhibitor domain c
76.m01569_at	TGME49_084420	0.00284039	0.00868558	3.04802	hypothetical protein
76.m03399_at	TGME49_085770	0.000452715	0.00295217	4.56996	hypothetical protein
76.m02669_s_at	TGME49_085940	7.34395e-05	0.00110873	4.53521	hypothetical protein
76.m01634_at	TGME49_086020	1.33444e-06	0.000218301	3.83336	hypothetical protein
76.m03430_at	TGME49_086290	4.17701e-06	0.000340067	7.6896	conserved hypothetical protein
76.m02656_at	TGME49_086570	2.61615e-07	0.000185169	3.67274	hypothetical protein
76.m02655_at	TGME49_087190	0.000961601	0.00444165	2.55414	hypothetical protein
80.m02130_at	TGME49_088190	5.59362e-07	0.00019602	4.009	hypothetical protein
80.m05021_at	TGME49_088200	0.000663512	0.00365045	2.52685	hypothetical protein
80.m02151_at	TGME49_088470	0.0023106	0.00760451	2.9596	hypothetical protein
80.m02162_at	TGME49_088670	0.00139928	0.00554211	2.45547	hypothetical protein
80.m02176_at	TGME49_088880	3.8153e-05	0.000800344	3.4785	hypothetical protein
80.m03983_at	TGME49_089060	0.000534685	0.00320225	2.84196	hypothetical protein
80.m05013_at	TGME49_089790	0.00269715	0.00838697	2.79571	hypothetical protein
80.m05032_at	TGME49_090230	1.28401e-05	0.000509022	9.48582	hypothetical protein
80.m02311_at	TGME49_091130	6.60387e-05	0.00104163	3.82473	glutamic acid-rich protein, putative
80.m05391_at	TGME49_091340	3.33175e-05	0.000756449	3.01058	hypothetical protein
80.m05010_at	TGME49_091580	0.00032513	0.00241369	2.62485	Rho factor-related
83.m01185_at	TGME49_092930	0.000472975	0.00300408	4.90358	M protein, putative
83.m01191_at	TGME49_093030	3.58584e-05	0.000783249	3.57389	hypothetical protein
83.m01193_at	TGME49_093060	0.000259202	0.00214248	2.64654	SPRY domain-containing protein
83.m02708_at	TGME49_093290	7.73013e-06	0.000418154	3.85154	conserved hypothetical protein
83.m02713_at	TGME49_093890	0.000129037	0.00150696	4.95013	hypothetical protein
83.m01293_at	TGME49_094860	0.00014865	0.00162788	2.68685	hypothetical protein
83.m01297_at	TGME49_094910	0.000684891	0.00370982	4.11307	hypothetical protein
84.m00004_at	TGME49_095210	0.000130949	0.0015121	8.29219	hypothetical protein
86.m00381_at	TGME49_095670	0.000317728	0.00240092	2.83021	hypothetical protein
113.m01578_at	TGME49_097260	0.000348798	0.00252135	3.36626	hypothetical protein
113.m00772_at	TGME49_097310	1.996e-05	0.000603357	9.61129	hypothetical protein
113.m01574_at	TGME49_097390	0.000967047	0.00445649	3.82875	hypothetical protein
113.m01588_at	TGME49_097700	0.000668367	0.00366576	3.4003	conserved hypothetical protein
113.m00794_at	TGME49_097750	0.000198427	0.00183921	3.86003	hypothetical protein
113.m00795_x_at	TGME49_097770	0.00281277	0.00862012	3.52916	conserved hypothetical protein
113.m01590_at	TGME49_097920	0.000620705	0.00350587	2.72612	conserved hypothetical protein
115.m00035_s_at	TGME49_098160	1.94609e-05	0.000602929	8.9553	hypothetical protein
129.m00517_s_at	TGME49_098830	9.20877e-05	0.0012459	4.1276	hypothetical protein
129.m00514_at	TGME49_099090	0.000125791	0.00149494	2.59772	conserved hypothetical protein
129.m00511_at	TGME49_099230	0.000310543	0.0023733	6.11715	F-box domain containing protein
132.m00002_x_at	TGME49_099470	2.08788e-05	0.00060885	11.426	hypothetical protein
145.m00747_at	TGME49_100090	0.000695676	0.00372937	2.09909	conserved hypothetical protein
162.m00314_at	TGME49_101190	8.7895e-05	0.0012188	4.08817	hypothetical protein
540.m00325_at	TGME49_104450	0.00017687	0.00175394	2.82479	hypothetical protein
541.m02037_at	TGME49_104930	0.000395001	0.00272345	2.37045	hypothetical protein
541.m01153_at	TGME49_105080	0.000412863	0.00279402	2.61357	hypothetical protein
541.m01167_at	TGME49_105280	0.000772928	0.00393943	2.5687	hypothetical protein
541.m02052_at	TGME49_106570	0.0015363	0.00590174	3.21491	hypothetical protein
542.m00404_s_at	TGME49_107050	0.000972091	0.00446926	3.21712	conserved hypothetical protein
547.m00145_at	TGME49_107600	0.000409822	0.00278279	3.49902	hypothetical protein
583.m11441_at	TGME49_109340	7.21435e-05	0.00109506	4.48105	hypothetical protein
583.m11417_at	TGME49_110340	8.30087e-05	0.00118499	3.18688	hypothetical protein
583.m11448_at	TGME49_110590	4.04867e-05	0.000826133	5.45852	conserved hypothetical protein
583.m11451_at	TGME49_111050	0.000261826	0.00214998	5.24813	hypothetical protein
583.m05421_at	TGME49_111280	0.00113648	0.00488796	2.19138	hypothetical protein
583.m05437_at	TGME49_111490	0.00347164	0.00986086	3.25358	hypothetical protein
583.m05496_at	TGME49_112560	8.73254e-05	0.00121863	3.75758	collagen alpha 2(XI)-related
583.m05516_at	TGME49_112970	0.0024023	0.00777107	2.7075	hypothetical protein
583.m05540_at	TGME49_113270	2.47137e-05	0.000636397	2.95644	hypothetical protein
583.m05549_at	TGME49_113370	0.000396581	0.002732	4.79819	hypothetical protein
583.m11462_at	TGME49_113460	8.90321e-05	0.00122877	2.95638	conserved hypothetical protein
583.m11463_x_at	TGME49_113510	0.00055027	0.0032516	3.38602	hypothetical protein
583.m05574_at	TGME49_113720	1.56444e-06	0.000225167	7.86604	hypothetical protein
583.m05628_at	TGME49_114660	5.19292e-05	0.000925994	17.3527	hypothetical protein
583.m05654_at	TGME49_115090	1.50803e-05	0.000534822	4.11074	hypothetical protein
583.m05665_at	TGME49_115240	0.00057969	0.00333954	3.7997	hypothetical protein
583.m11471_at	TGME49_115890	2.50854e-07	0.000185169	4.8565	hypothetical protein
583.m05754_at	TGME49_116470	8.87073e-06	0.000428132	3.56259	hypothetical protein
583.m05760_at	TGME49_116560	0.00076039	0.00389126	5.39063	hypothetical protein
583.m05766_at	TGME49_116640	0.0014545	0.00567712	2.99339	hypothetical protein
583.m05769_at	TGME49_116670	0.000192535	0.00182908	2.50488	axoneme-associated protein-related
617.m00007_at	TGME49_117920	2.66175e-05	0.000662151	8.82063	hypothetical protein
641.m02537_at	TGME49_118500	9.58247e-05	0.0012724	5.4774	hypothetical protein
641.m03161_at	TGME49_119390	0.00114122	0.00489011	3.22137	hypothetical protein
641.m03148_at	TGME49_120470	0.000693247	0.0037282	2.35977	conserved hypothetical protein
641.m01583_at	TGME49_120540	1.53876e-05	0.00053485	2.73603	histone H1-related
645.m00682_at	TGME49_121280	0.000492946	0.00307121	4.0445	hypothetical protein

## Sheet: C02
Probesets	GeneID (ToxoDBv5)	p-value	Corrected p-value	FCAbsolute	Description of parasite gene v4
59.m06092_at	TGME49_073410	0.000172052	0.00173599	3.7536	tyrosyl-tRNA synthetase-related
52.m01553_at	TGME49_052640	0.000135794	0.00155029	4.53946	plasma-membrane H+-ATPase, putative
50.m03195_at	TGME49_047710	0.000375894	0.00262312	3.22881	casein kinase I, putative
583.m05729_at	TGME49_116150	0.000206234	0.00188037	5.68671	protein kinase domain-containing protein
80.m00010_at	TGME49_091040	0.000329193	0.00243416	2.58849	lactate dehydrogenase
542.m00227_at	TGME49_107030	0.000494539	0.00307199	2.0168	uridine phosphorylase, putative
65.m01141_at	TGME49_077980	1.31558e-06	0.000218301	2.41099	dynein light chain, putative
583.m05335_at	TGME49_110160	0.00220632	0.00738493	3.99612	piwi-PAZ domain-containing protein
42.m03362_at	TGME49_024580	0.000866648	0.00419782	3.13163	splicing factor, putative
583.m05612_at	TGME49_114360	4.89481e-05	0.000900735	4.1043	WW domain-containing protein
44.m02823_at	TGME49_033920	0.000248106	0.00209177	4.49857	zinc finger (C3HC4 RING finger) protein, puta
46.m01622_at	TGME49_034700	5.37536e-06	0.000369097	7.59305	PHD-finger domain-containing protein
41.m01320_at	TGME49_021710	8.33098e-05	0.00118636	2.54972	TBC domain-containing protein
42.m03400_at	TGME49_025030	2.97292e-06	0.000303724	5.66039	myosin heavy chain, putative
41.m01321_at	TGME49_021830	6.83492e-06	0.000400247	2.65046	subtilisin-like serine protease, putative
74.m00466_at	TGME49_082220	0.000103786	0.00133203	4.50722	hypothetical protein
46.m01600_at	TGME49_034370	0.00131767	0.00533958	3.07416	surface antigen, putative
65.m01971_at	TGME49_078120	0.000473864	0.00300499	5.0133	SCP-like extracellular domain-containing prot
20.m03988_at	TGME49_001690	0.000680795	0.00369939	2.72209	BT1 transmembrane domain-containing protein
49.m03102_at	TGME49_038440	0.00214733	0.0072476	2.55019	SRS domain-containing protein
52.m01630_at	TGME49_054060	0.00173444	0.00633168	2.05071	SRS domain-containing protein
583.m09094_at	TGME49_109300	0.000949226	0.00440712	2.80032	hypothetical protein
645.m00002_at	TGME49_121490	0.000121439	0.00146746	5.64698	GPI-anchored surface BSR4-related antigen, pu
645.m00331_at	TGME49_121700	0.00112758	0.00486005	3.91757	hypothetical protein
20.m03742_at	TGME49_002730	0.000991474	0.00450721	2.78636	hypothetical protein
20.m07346_at	TGME49_003660	9.87781e-05	0.00129883	3.82361	conserved hypothetical protein
20.m05983_at	TGME49_003800	0.000228592	0.00198113	3.70486	hypothetical protein
20.m03854_at	TGME49_004290	5.88387e-05	0.000994214	4.42242	hypothetical protein
35.m01965_at	TGME49_017200	1.53747e-05	0.00053485	11.6715	hypothetical protein
37.m00740_at	TGME49_017410	0.000790957	0.00400699	2.62623	hypothetical protein
38.m02530_at	TGME49_018320	0.000151483	0.00163833	2.92924	hypothetical protein
38.m01079_at	TGME49_018890	8.0513e-05	0.00116715	3.02088	hypothetical protein
38.m02374_at	TGME49_019840	0.00146654	0.00571028	3.58255	hypothetical protein
41.m01365_at	TGME49_022420	0.00205603	0.00706677	2.33413	hypothetical protein
44.m04696_at	TGME49_029150	2.31792e-05	0.000631375	3.62929	hypothetical protein
44.m02656_at	TGME49_031360	2.65285e-06	0.000299468	3.46745	hypothetical protein
44.m02826_at	TGME49_033960	0.00107977	0.00474793	3.51807	hypothetical protein
49.m07211_at	TGME49_038020	0.00158685	0.00600609	2.17419	hypothetical protein
49.m03135_at	TGME49_039270	0.00242808	0.00782189	2.28758	hypothetical protein
49.m03331_at	TGME49_043190	0.000410422	0.00278452	4.31862	hypothetical protein
49.m03442_at	TGME49_045020	0.00103391	0.00464333	2.85294	hypothetical protein
50.m05631_at	TGME49_047660	0.000316415	0.0023969	4.52345	protein disulfide isomerase, putative
50.m05652_at	TGME49_048730	0.000593827	0.0033945	2.04922	oocyst wall protein, putative
50.m03262_at	TGME49_048820	0.000423605	0.00283812	4.80147	hypothetical protein
52.m03470_at	TGME49_054320	0.00124124	0.00514101	3.50061	hypothetical protein
55.m00107_at	TGME49_058970	3.39382e-05	0.000761137	6.60056	hypothetical protein
55.m10299_at	TGME49_060280	0.00159574	0.00601858	2.66776	hypothetical gene 4 protein-related
55.m04916_at	TGME49_061040	0.00269212	0.00838398	2.86672	hypothetical protein
55.m10318_s_at	TGME49_063160	0.00023191	0.00200342	9.28548	hypothetical protein
57.m01729_at	TGME49_065210	0.00111207	0.0048138	3.00341	WD domain, G-beta repeat-containing protein
57.m01787_at	TGME49_066350	0.00011147	0.00138949	6.26122	conserved hypothetical protein
57.m01797_s_at	TGME49_066490	4.56354e-05	0.000871614	5.64599	hypothetical protein
59.m07764_at	TGME49_068270	3.32423e-05	0.000756449	13.6654	hypothetical protein
59.m03715_at	TGME49_073980	0.000259631	0.00214248	4.61267	hypothetical protein
64.m00351_at	TGME49_076200	1.30771e-06	0.000218301	6.86159	hypothetical protein
65.m02522_at	TGME49_077780	0.000128176	0.00150211	3.13959	conserved hypothetical protein
65.m01170_at	TGME49_078400	6.21484e-05	0.001014	2.01009	hypothetical protein
65.m01171_at	TGME49_078410	3.79793e-05	0.000800344	5.40395	hypothetical protein
65.m01189_at	TGME49_078760	0.000152081	0.00163833	2.69104	hypothetical protein
115.m00035_s_at	TGME49_098160	1.94609e-05	0.000602929	8.9553	hypothetical protein
129.m00514_at	TGME49_099090	0.000125791	0.00149494	2.59772	conserved hypothetical protein
132.m00002_x_at	TGME49_099470	2.08788e-05	0.00060885	11.426	hypothetical protein
541.m02037_at	TGME49_104930	0.000395001	0.00272345	2.37045	hypothetical protein
541.m02517_at	TGME49_104940	0.00012896	0.00150696	2.32465	conserved hypothetical protein
541.m01153_at	TGME49_105080	0.000412863	0.00279402	2.61357	hypothetical protein
541.m01221_at	TGME49_106230	0.000271966	0.00219236	3.0889	hypothetical protein
583.m11448_at	TGME49_110590	4.04867e-05	0.000826133	5.45852	conserved hypothetical protein
583.m11451_at	TGME49_111050	0.000261826	0.00214998	5.24813	hypothetical protein
583.m05421_at	TGME49_111280	0.00113648	0.00488796	2.19138	hypothetical protein
